# Supplementary material for: Biogeographic Insights Into the Late Miocene Diversification of the Giant Deep‐Ocean Amphipod Eurythenes
Source: Ecol Evol. 2025 Jan 23;15(1):e70730. doi: 10.1002/ece3.70730 (PMC11756929; doi:10.1002/ece3.70730)
Supplement: Supplementary file 1 — Data S1. [file ECE3-15-e70730-s001.xlsx]

## Sheet: OCC_seas_ocean
Long.	Lat.	Scientific name	Sampling depth (m)	Source	Locality	Biogeographic areas
-178.874	-35.8323	Alicella gigantea	7200	OBIS	South Pacific Ocean	South Pacific Ocean
-177.243	-32.5571	Alicella gigantea	7000	OBIS	South Pacific Ocean	South Pacific Ocean
-177.241	-32.7596	Alicella gigantea	7014	OBIS	South Pacific Ocean	South Pacific Ocean
-177.094	-32.3783	Alicella gigantea	6709	OBIS	South Pacific Ocean	South Pacific Ocean
-176.848	-32.3765	Alicella gigantea	6265	OBIS	South Pacific Ocean	South Pacific Ocean
-174.281	-23.6112	Alicella gigantea	6256	OBIS	South Pacific Ocean	South Pacific Ocean
-174.28	-23.6105	Alicella gigantea	6253	OBIS	South Pacific Ocean	South Pacific Ocean
-46	10	Alicella gigantea	4830	OBIS	North Atlantic Ocean	North Atlantic Ocean
-25.2	30.7	Alicella gigantea	5285	OBIS	North Atlantic Ocean	North Atlantic Ocean
168.477	-20.9347	Alicella gigantea	4694	OBIS	Coral Sea	South Pacific Ocean
168.49	-20.95	Alicella gigantea	4836	OBIS	Coral Sea	South Pacific Ocean
168.525	-20.8332	Alicella gigantea	5350	OBIS	Coral Sea	South Pacific Ocean
168.538	-20.912	Alicella gigantea	5180	OBIS	Coral Sea	South Pacific Ocean
144.7	44.58	Eurythenes aequilatus	0	GBIF	Sea of Okhotsk	North Pacific Ocean
-176	-72	Eurythenes andhakarae	1156.5	OBIS	Southern Ocean	Southern Ocean
-143.8	-59.7	Eurythenes andhakarae	1744	OBIS	South Pacific Ocean	South Pacific Ocean
-51.5869	-65.2972	Eurythenes andhakarae	3069	OBIS	Southern Ocean	Southern Ocean
-49.5278	-62.2067	Eurythenes andhakarae	3407	OBIS	Southern Ocean	Southern Ocean
-43.1336	-64.9392	Eurythenes andhakarae	4693	OBIS	Southern Ocean	Southern Ocean
-14.5833	-70.5272	Eurythenes andhakarae	4412	OBIS	Southern Ocean	Southern Ocean
-2.9755	-62.0105	Eurythenes andhakarae	5180	OBIS	Southern Ocean	Southern Ocean
-0.0035	-67.5128	Eurythenes andhakarae	0	GBIF	Southern Ocean	Southern Ocean
177	-71	Eurythenes andhakarae	1239	GBIF	Southern Ocean	Southern Ocean
177	-72	Eurythenes andhakarae	1300.5	OBIS	Southern Ocean	Southern Ocean
179	-71	Eurythenes andhakarae	1362.5	GBIF	Southern Ocean	Southern Ocean
179.088	-72.5993	Eurythenes andhakarae	1992.5	GBIF	Southern Ocean	Southern Ocean
-71.3447	-23.3796	Eurythenes atacamensis	8052	OBIS	South Pacific Ocean	South Pacific Ocean
-178.633	-36.5166	Eurythenes gryllus	4410	OBIS	South Pacific Ocean	South Pacific Ocean
-178.383	-36.3666	Eurythenes gryllus	4630	OBIS	South Pacific Ocean	South Pacific Ocean
-175.343	18.2004	Eurythenes gryllus	0	OBIS	North Pacific Ocean	North Pacific Ocean
-174.289	-23.6125	Eurythenes gryllus	6254	OBIS	South Pacific Ocean	South Pacific Ocean
-174.281	-23.6113	Eurythenes gryllus	6256	GBIF	South Pacific Ocean	South Pacific Ocean
-169.005	19.329	Eurythenes gryllus	0	OBIS	North Pacific Ocean	North Pacific Ocean
-168.92	19.36	Eurythenes gryllus	0	OBIS	North Pacific Ocean	North Pacific Ocean
-168	62	Eurythenes gryllus	2270	GBIF	Bering Sea	North Pacific Ocean
-159	31	Eurythenes gryllus	0	GBIF	North Pacific Ocean	North Pacific Ocean
-155.43	28.64	Eurythenes gryllus	0	GBIF	North Pacific Ocean	North Pacific Ocean
-151.192	71.3742	Eurythenes gryllus	200	OBIS	Beaufort Sea	Arctic Ocean
-151.101	71.1813	Eurythenes gryllus	50	OBIS	Beaufort Sea	Arctic Ocean
-151.1	71.4268	Eurythenes gryllus	500	OBIS	Beaufort Sea	Arctic Ocean
-151.1	71.4149	Eurythenes gryllus	350	OBIS	Beaufort Sea	Arctic Ocean
-151.1	71.3224	Eurythenes gryllus	100	OBIS	Beaufort Sea	Arctic Ocean
-151.097	71.4508	Eurythenes gryllus	1000	OBIS	Beaufort Sea	Arctic Ocean
-151.097	71.0784	Eurythenes gryllus	20	OBIS	Beaufort Sea	Arctic Ocean
-150.67	71.3149	Eurythenes gryllus	350	OBIS	Beaufort Sea	Arctic Ocean
-150.649	71.2992	Eurythenes gryllus	350	OBIS	Beaufort Sea	Arctic Ocean
-150.263	71.2582	Eurythenes gryllus	500	OBIS	Beaufort Sea	Arctic Ocean
-150.186	71.2435	Eurythenes gryllus	350	OBIS	Beaufort Sea	Arctic Ocean
-150.147	71.2118	Eurythenes gryllus	100	OBIS	Beaufort Sea	Arctic Ocean
-150.098	70.7347	Eurythenes gryllus	20	OBIS	Beaufort Sea	Arctic Ocean
-150.096	71.1502	Eurythenes gryllus	50	OBIS	Beaufort Sea	Arctic Ocean
-150.094	71.2308	Eurythenes gryllus	200	OBIS	Beaufort Sea	Arctic Ocean
-150.094	71.2931	Eurythenes gryllus	1000	OBIS	Beaufort Sea	Arctic Ocean
-146.132	71.0179	Eurythenes gryllus	1000	OBIS	Beaufort Sea	Arctic Ocean
-146.128	71.0535	Eurythenes gryllus	1500	OBIS	Beaufort Sea	Arctic Ocean
-146.105	70.4275	Eurythenes gryllus	20	OBIS	Beaufort Sea	Arctic Ocean
-146.1	70.4513	Eurythenes gryllus	37	OBIS	Beaufort Sea	Arctic Ocean
-146.095	70.5525	Eurythenes gryllus	35	OBIS	Beaufort Sea	Arctic Ocean
-146.093	70.2702	Eurythenes gryllus	20	OBIS	Beaufort Sea	Arctic Ocean
-146.093	70.6757	Eurythenes gryllus	50	OBIS	Beaufort Sea	Arctic Ocean
-146.089	70.646	Eurythenes gryllus	50	OBIS	Beaufort Sea	Arctic Ocean
-146.081	70.8903	Eurythenes gryllus	200	OBIS	Beaufort Sea	Arctic Ocean
-146.08	70.9818	Eurythenes gryllus	750	OBIS	Beaufort Sea	Arctic Ocean
-146.073	71.0082	Eurythenes gryllus	1000	OBIS	Beaufort Sea	Arctic Ocean
-146.069	70.9297	Eurythenes gryllus	350	OBIS	Beaufort Sea	Arctic Ocean
-146.057	70.956	Eurythenes gryllus	500	OBIS	Beaufort Sea	Arctic Ocean
-146.056	70.818	Eurythenes gryllus	100	OBIS	Beaufort Sea	Arctic Ocean
-146.033	70.8237	Eurythenes gryllus	100	OBIS	Beaufort Sea	Arctic Ocean
-146.027	70.9717	Eurythenes gryllus	750	OBIS	Beaufort Sea	Arctic Ocean
-146.024	70.8902	Eurythenes gryllus	200	OBIS	Beaufort Sea	Arctic Ocean
-145.963	70.9224	Eurythenes gryllus	500	OBIS	Beaufort Sea	Arctic Ocean
-145.95	70.9225	Eurythenes gryllus	350	OBIS	Beaufort Sea	Arctic Ocean
-145.113	70.3323	Eurythenes gryllus	35	OBIS	Beaufort Sea	Arctic Ocean
-145.107	70.1187	Eurythenes gryllus	20	OBIS	Beaufort Sea	Arctic Ocean
-145.101	70.7597	Eurythenes gryllus	200	OBIS	Beaufort Sea	Arctic Ocean
-145.088	70.9393	Eurythenes gryllus	500	OBIS	Beaufort Sea	Arctic Ocean
-145.078	70.7201	Eurythenes gryllus	100	OBIS	Beaufort Sea	Arctic Ocean
-145.074	70.5467	Eurythenes gryllus	50	OBIS	Beaufort Sea	Arctic Ocean
-145.054	70.8398	Eurythenes gryllus	350	OBIS	Beaufort Sea	Arctic Ocean
-145.023	70.9881	Eurythenes gryllus	1000	OBIS	Beaufort Sea	Arctic Ocean
-144.998	70.9853	Eurythenes gryllus	750	OBIS	Beaufort Sea	Arctic Ocean
-144.258	-27.5883	Eurythenes gryllus	0	OBIS	South Pacific Ocean	South Pacific Ocean
-144.25	-27.58	Eurythenes gryllus	870	OBIS	South Pacific Ocean	South Pacific Ocean
-144.135	70.5848	Eurythenes gryllus	100	OBIS	Beaufort Sea	Arctic Ocean
-144.092	70.4503	Eurythenes gryllus	50	OBIS	Beaufort Sea	Arctic Ocean
-144.078	70.2885	Eurythenes gryllus	35	OBIS	Beaufort Sea	Arctic Ocean
-142.3	70.1275	Eurythenes gryllus	40	OBIS	Beaufort Sea	Arctic Ocean
-142.257	70.1218	Eurythenes gryllus	50	OBIS	Beaufort Sea	Arctic Ocean
-142.231	69.9245	Eurythenes gryllus	20	OBIS	Beaufort Sea	Arctic Ocean
-142.228	69.9246	Eurythenes gryllus	10	OBIS	Beaufort Sea	Arctic Ocean
-142.209	69.979	Eurythenes gryllus	20	OBIS	Beaufort Sea	Arctic Ocean
-142.141	70.303	Eurythenes gryllus	50	OBIS	Beaufort Sea	Arctic Ocean
-142.081	70.5412	Eurythenes gryllus	350	OBIS	Beaufort Sea	Arctic Ocean
-142.069	70.6314	Eurythenes gryllus	1000	OBIS	Beaufort Sea	Arctic Ocean
-142.05	70.631	Eurythenes gryllus	1000	OBIS	Beaufort Sea	Arctic Ocean
-141.985	70.5617	Eurythenes gryllus	500	OBIS	Beaufort Sea	Arctic Ocean
-141.961	70.5634	Eurythenes gryllus	500	OBIS	Beaufort Sea	Arctic Ocean
-141.957	70.6117	Eurythenes gryllus	750	OBIS	Beaufort Sea	Arctic Ocean
-141.946	70.6213	Eurythenes gryllus	750	OBIS	Beaufort Sea	Arctic Ocean
-141.945	70.5367	Eurythenes gryllus	350	OBIS	Beaufort Sea	Arctic Ocean
-141.943	70.4853	Eurythenes gryllus	100	OBIS	Beaufort Sea	Arctic Ocean
-141.917	70.478	Eurythenes gryllus	100	OBIS	Beaufort Sea	Arctic Ocean
-141.911	70.5002	Eurythenes gryllus	200	OBIS	Beaufort Sea	Arctic Ocean
-141.902	70.4988	Eurythenes gryllus	200	OBIS	Beaufort Sea	Arctic Ocean
-141.194	70.37	Eurythenes gryllus	200	OBIS	Beaufort Sea	Arctic Ocean
-141.185	70.369	Eurythenes gryllus	200	OBIS	Beaufort Sea	Arctic Ocean
-141.141	69.72	Eurythenes gryllus	20	OBIS	Beaufort Sea	Arctic Ocean
-141.139	69.7198	Eurythenes gryllus	20	OBIS	Beaufort Sea	Arctic Ocean
-141.139	70.6174	Eurythenes gryllus	1000	OBIS	Beaufort Sea	Arctic Ocean
-141.118	70.3378	Eurythenes gryllus	100	OBIS	Beaufort Sea	Arctic Ocean
-141.083	70.537	Eurythenes gryllus	750	OBIS	Beaufort Sea	Arctic Ocean
-141.078	70.0398	Eurythenes gryllus	50	OBIS	Beaufort Sea	Arctic Ocean
-141.054	70.333	Eurythenes gryllus	100	OBIS	Beaufort Sea	Arctic Ocean
-141.05	70.4075	Eurythenes gryllus	350	OBIS	Beaufort Sea	Arctic Ocean
-141.044	70.408	Eurythenes gryllus	350	OBIS	Beaufort Sea	Arctic Ocean
-141.041	70.6027	Eurythenes gryllus	1000	OBIS	Beaufort Sea	Arctic Ocean
-141.035	70.5321	Eurythenes gryllus	750	OBIS	Beaufort Sea	Arctic Ocean
-141.023	70.0304	Eurythenes gryllus	50	OBIS	Beaufort Sea	Arctic Ocean
-141.015	70.4707	Eurythenes gryllus	500	OBIS	Beaufort Sea	Arctic Ocean
-140.993	70.458	Eurythenes gryllus	500	OBIS	Beaufort Sea	Arctic Ocean
-140.45	70.5631	Eurythenes gryllus	750	OBIS	Beaufort Sea	Arctic Ocean
-140.45	70.4151	Eurythenes gryllus	500	OBIS	Beaufort Sea	Arctic Ocean
-140.45	70.56	Eurythenes gryllus	750	OBIS	Beaufort Sea	Arctic Ocean
-140.397	70.1553	Eurythenes gryllus	50	OBIS	Beaufort Sea	Arctic Ocean
-140.393	70.3445	Eurythenes gryllus	350	OBIS	Beaufort Sea	Arctic Ocean
-140.39	70.3448	Eurythenes gryllus	350	OBIS	Beaufort Sea	Arctic Ocean
-140.389	70.5936	Eurythenes gryllus	1000	OBIS	Beaufort Sea	Arctic Ocean
-140.374	70.5983	Eurythenes gryllus	1000	OBIS	Beaufort Sea	Arctic Ocean
-140.368	70.1543	Eurythenes gryllus	50	OBIS	Beaufort Sea	Arctic Ocean
-140.334	70.4069	Eurythenes gryllus	500	OBIS	Beaufort Sea	Arctic Ocean
-140.303	70.2468	Eurythenes gryllus	100	OBIS	Beaufort Sea	Arctic Ocean
-140.3	70.2673	Eurythenes gryllus	200	OBIS	Beaufort Sea	Arctic Ocean
-140.297	70.2685	Eurythenes gryllus	200	OBIS	Beaufort Sea	Arctic Ocean
-140.263	70.2413	Eurythenes gryllus	100	OBIS	Beaufort Sea	Arctic Ocean
-139.781	70.592	Eurythenes gryllus	1000	OBIS	Beaufort Sea	Arctic Ocean
-139.26	70.3	Eurythenes gryllus	500	OBIS	Beaufort Sea	Arctic Ocean
-139.227	70.5241	Eurythenes gryllus	50	OBIS	Beaufort Sea	Arctic Ocean
-138.949	70.4404	Eurythenes gryllus	750	OBIS	Beaufort Sea	Arctic Ocean
-138.7	-22.26	Eurythenes gryllus	950	OBIS	South Pacific Ocean	South Pacific Ocean
-138.493	70.2983	Eurythenes gryllus	500	OBIS	Beaufort Sea	Arctic Ocean
-138.404	69.8307	Eurythenes gryllus	200	OBIS	Beaufort Sea	Arctic Ocean
-138.363	70.2532	Eurythenes gryllus	350	OBIS	Beaufort Sea	Arctic Ocean
-137.984	70.1427	Eurythenes gryllus	200	OBIS	Beaufort Sea	Arctic Ocean
-137.97	69.628	Eurythenes gryllus	100	OBIS	Beaufort Sea	Arctic Ocean
-137.77	70.092	Eurythenes gryllus	100	OBIS	Beaufort Sea	Arctic Ocean
-137.656	69.4612	Eurythenes gryllus	50	OBIS	Beaufort Sea	Arctic Ocean
-137.22	69.8775	Eurythenes gryllus	50	OBIS	Beaufort Sea	Arctic Ocean
-136.675	69.7013	Eurythenes gryllus	20	OBIS	Beaufort Sea	Arctic Ocean
-135.833	52.5083	Eurythenes gryllus	0	GBIF	North Pacific Ocean	North Pacific Ocean
-135.833	52.5667	Eurythenes gryllus	0	GBIF	North Pacific Ocean	North Pacific Ocean
-135.792	52.565	Eurythenes gryllus	0	GBIF	North Pacific Ocean	North Pacific Ocean
-135.577	52.4617	Eurythenes gryllus	0	GBIF	North Pacific Ocean	North Pacific Ocean
-132.975	52.8583	Eurythenes gryllus	0	GBIF	North Pacific Ocean	North Pacific Ocean
-132.947	52.7833	Eurythenes gryllus	0	GBIF	North Pacific Ocean	North Pacific Ocean
-132.662	52.64	Eurythenes gryllus	0	GBIF	North Pacific Ocean	North Pacific Ocean
-132.32	52.6067	Eurythenes gryllus	0	GBIF	North Pacific Ocean	North Pacific Ocean
-118.208	29.13	Eurythenes gryllus	2378	GBIF	North Pacific Ocean	North Pacific Ocean
-118.2	28.8333	Eurythenes gryllus	0	GBIF	North Pacific Ocean	North Pacific Ocean
-118.197	28.835	Eurythenes gryllus	0	GBIF	North Pacific Ocean	North Pacific Ocean
-118.153	28.975	Eurythenes gryllus	0	GBIF	North Pacific Ocean	North Pacific Ocean
-118.15	28.0833	Eurythenes gryllus	1920.2	GBIF	North Pacific Ocean	North Pacific Ocean
-117.36	12.1178	Eurythenes gryllus	4178	OBIS	North Pacific Ocean	North Pacific Ocean
-117.35	12.0274	Eurythenes gryllus	4093	OBIS	North Pacific Ocean	North Pacific Ocean
-117.325	12.1922	Eurythenes gryllus	4063	OBIS	North Pacific Ocean	North Pacific Ocean
-117.302	29.5967	Eurythenes gryllus	0	GBIF	North Pacific Ocean	North Pacific Ocean
-117.251	12.1449	Eurythenes gryllus	4095	OBIS	North Pacific Ocean	North Pacific Ocean
-117.241	12.1444	Eurythenes gryllus	4081	OBIS	North Pacific Ocean	North Pacific Ocean
-117.227	12.0547	Eurythenes gryllus	4071	OBIS	North Pacific Ocean	North Pacific Ocean
-117.218	12.0546	Eurythenes gryllus	4090	OBIS	North Pacific Ocean	North Pacific Ocean
-117.178	12.0652	Eurythenes gryllus	4078	OBIS	North Pacific Ocean	North Pacific Ocean
-117.161	12.0656	Eurythenes gryllus	4125	OBIS	North Pacific Ocean	North Pacific Ocean
-116.717	12.5629	Eurythenes gryllus	4193	OBIS	North Pacific Ocean	North Pacific Ocean
-116.708	12.5667	Eurythenes gryllus	4201	OBIS	North Pacific Ocean	North Pacific Ocean
-116.649	12.4526	Eurythenes gryllus	4178	OBIS	North Pacific Ocean	North Pacific Ocean
-116.64	12.4435	Eurythenes gryllus	4152	OBIS	North Pacific Ocean	North Pacific Ocean
-116.623	13.8833	Eurythenes gryllus	4082	OBIS	North Pacific Ocean	North Pacific Ocean
-116.622	12.5127	Eurythenes gryllus	4209	OBIS	North Pacific Ocean	North Pacific Ocean
-116.553	12.4353	Eurythenes gryllus	3555	OBIS	North Pacific Ocean	North Pacific Ocean
-116.539	12.5532	Eurythenes gryllus	4244	OBIS	North Pacific Ocean	North Pacific Ocean
-116.491	12.3836	Eurythenes gryllus	4137	OBIS	North Pacific Ocean	North Pacific Ocean
-116.48	12.3844	Eurythenes gryllus	4149	OBIS	North Pacific Ocean	North Pacific Ocean
-116.465	13.7615	Eurythenes gryllus	4170	OBIS	North Pacific Ocean	North Pacific Ocean
-110.728	85.8075	Eurythenes gryllus	0	OBIS	Arctic Ocean	Arctic Ocean
-110.728	25.8075	Eurythenes gryllus	0	OBIS	Gulf of California	North Pacific Ocean
-110.728	85.8072	Eurythenes gryllus	0	OBIS	Arctic Ocean	Arctic Ocean
-110.72	85.8	Eurythenes gryllus	0	GBIF	Arctic Ocean	Arctic Ocean
-110.667	85.8	Eurythenes gryllus	0	OBIS	Arctic Ocean	Arctic Ocean
-108.65	-63.8833	Eurythenes gryllus	0	OBIS	Southern Ocean	Southern Ocean
-108	-61.5167	Eurythenes gryllus	0	OBIS	Southern Ocean	Southern Ocean
-92	25	Eurythenes gryllus	0	GBIF	Gulf of Mexico	North Atlantic Ocean
-91.998	23.5	Eurythenes gryllus	0	GBIF	Gulf of Mexico	North Atlantic Ocean
-91.915	23.5	Eurythenes gryllus	0	GBIF	Gulf of Mexico	North Atlantic Ocean
-90.75	24.75	Eurythenes gryllus	0	GBIF	Gulf of Mexico	North Atlantic Ocean
-87.8	29.2	Eurythenes gryllus	732	GBIF	Gulf of Mexico	North Atlantic Ocean
-86.8667	24.0167	Eurythenes gryllus	300	GBIF	Gulf of Mexico	North Atlantic Ocean
-77.8783	25.37	Eurythenes gryllus	1737.5	GBIF	North Atlantic Ocean	North Atlantic Ocean
-76.5332	10.3426	Eurythenes gryllus	3097	OBIS	Caribbean Sea	North Atlantic Ocean
-76.4938	10.4599	Eurythenes gryllus	3097	OBIS	Caribbean Sea	North Atlantic Ocean
-72.536	74.239	Eurythenes gryllus	956	OBIS	Baffin Bay	Arctic Ocean
-72.402	73.159	Eurythenes gryllus	1078	OBIS	Baffin Bay	Arctic Ocean
-72.28	73.965	Eurythenes gryllus	1000	OBIS	Baffin Bay	Arctic Ocean
-72.094	72.984	Eurythenes gryllus	1118	OBIS	Baffin Bay	Arctic Ocean
-71.841	72.421	Eurythenes gryllus	1079	OBIS	Baffin Bay	Arctic Ocean
-71.605	72.778	Eurythenes gryllus	1178	OBIS	Baffin Bay	Arctic Ocean
-71.463	72.52	Eurythenes gryllus	1172	OBIS	Baffin Bay	Arctic Ocean
-71.257	72.149	Eurythenes gryllus	1213	OBIS	Baffin Bay	Arctic Ocean
-71.211	72.69	Eurythenes gryllus	1348	OBIS	Baffin Bay	Arctic Ocean
-71.2	72.686	Eurythenes gryllus	1352	OBIS	Baffin Bay	Arctic Ocean
-71.129	72.528	Eurythenes gryllus	1373	OBIS	Baffin Bay	Arctic Ocean
-71.122	72.05	Eurythenes gryllus	0	GBIF	Baffin Bay	Arctic Ocean
-71.122	72.067	Eurythenes gryllus	1312	OBIS	Baffin Bay	Arctic Ocean
-71.094	72.5	Eurythenes gryllus	1367	OBIS	Baffin Bay	Arctic Ocean
-71.014	72.19	Eurythenes gryllus	1429	OBIS	Baffin Bay	Arctic Ocean
-71.007	72.294	Eurythenes gryllus	1430	OBIS	Baffin Bay	Arctic Ocean
-71	-54	Eurythenes gryllus	0	OBIS	South Pacific Ocean	South Pacific Ocean
-70.994	72.575	Eurythenes gryllus	1429	OBIS	Baffin Bay	Arctic Ocean
-70.981	72.465	Eurythenes gryllus	1418	OBIS	Baffin Bay	Arctic Ocean
-70.965	72.684	Eurythenes gryllus	1439	OBIS	Baffin Bay	Arctic Ocean
-70.963	72.386	Eurythenes gryllus	1412	OBIS	Baffin Bay	Arctic Ocean
-70.9583	37.9389	Eurythenes gryllus	3506	GBIF	North Atlantic Ocean	North Atlantic Ocean
-70.951	74.115	Eurythenes gryllus	1297	OBIS	Baffin Bay	Arctic Ocean
-70.931	73.051	Eurythenes gryllus	1372	OBIS	Baffin Bay	Arctic Ocean
-70.924	72.821	Eurythenes gryllus	1441	OBIS	Baffin Bay	Arctic Ocean
-70.847	71.91	Eurythenes gryllus	1379	OBIS	Baffin Bay	Arctic Ocean
-70.808	72.956	Eurythenes gryllus	1461	OBIS	Baffin Bay	Arctic Ocean
-70.753	73.352	Eurythenes gryllus	1345	OBIS	Baffin Bay	Arctic Ocean
-70.609	73.506	Eurythenes gryllus	1366	OBIS	Baffin Bay	Arctic Ocean
-70.599	74.109	Eurythenes gryllus	1435	OBIS	Baffin Bay	Arctic Ocean
-70.545	71.773	Eurythenes gryllus	1139	OBIS	Baffin Bay	Arctic Ocean
-70.515	73.788	Eurythenes gryllus	1465	OBIS	Baffin Bay	Arctic Ocean
-70.48	73.549	Eurythenes gryllus	1435	OBIS	Baffin Bay	Arctic Ocean
-70.474	73.47	Eurythenes gryllus	1463	OBIS	Baffin Bay	Arctic Ocean
-70.28	39.11	Eurythenes gryllus	800	GBIF	North Atlantic Ocean	North Atlantic Ocean
-69.376	71.63	Eurythenes gryllus	1306	OBIS	Baffin Bay	Arctic Ocean
-69.17	71.586	Eurythenes gryllus	1474	OBIS	Baffin Bay	Arctic Ocean
-68.521	71.415	Eurythenes gryllus	1428	OBIS	Baffin Bay	Arctic Ocean
-68.252	71.326	Eurythenes gryllus	1238	OBIS	Baffin Bay	Arctic Ocean
-68.092	71.258	Eurythenes gryllus	973	OBIS	Baffin Bay	Arctic Ocean
-67.967	71.248	Eurythenes gryllus	1079	OBIS	Baffin Bay	Arctic Ocean
-67.85	71.27	Eurythenes gryllus	1309	OBIS	Baffin Bay	Arctic Ocean
-67.561	70.992	Eurythenes gryllus	575	OBIS	Baffin Bay	Arctic Ocean
-67.194	71.102	Eurythenes gryllus	1298	OBIS	Baffin Bay	Arctic Ocean
-67.124	71.136	Eurythenes gryllus	1464	OBIS	Baffin Bay	Arctic Ocean
-67.104	71.129	Eurythenes gryllus	1460	OBIS	Baffin Bay	Arctic Ocean
-67.053	71.113	Eurythenes gryllus	1441	OBIS	Baffin Bay	Arctic Ocean
-66.538	70.974	Eurythenes gryllus	1438	OBIS	Baffin Bay	Arctic Ocean
-66.35	70.868	Eurythenes gryllus	1432	OBIS	Baffin Bay	Arctic Ocean
-66.183	70.673	Eurythenes gryllus	1445	OBIS	Baffin Bay	Arctic Ocean
-65.873	70.499	Eurythenes gryllus	1141	OBIS	Baffin Bay	Arctic Ocean
-65.66	70.443	Eurythenes gryllus	1113	OBIS	Baffin Bay	Arctic Ocean
-65.606	70.525	Eurythenes gryllus	1416	OBIS	Baffin Bay	Arctic Ocean
-65.602	70.484	Eurythenes gryllus	1317	OBIS	Baffin Bay	Arctic Ocean
-65.563	70.461	Eurythenes gryllus	1292	OBIS	Baffin Bay	Arctic Ocean
-65.555	70.46	Eurythenes gryllus	1307	OBIS	Baffin Bay	Arctic Ocean
-65.385	70.385	Eurythenes gryllus	1347	OBIS	Baffin Bay	Arctic Ocean
-65.33	70.402	Eurythenes gryllus	1421	OBIS	Baffin Bay	Arctic Ocean
-65.051	70.235	Eurythenes gryllus	1433	OBIS	Baffin Bay	Arctic Ocean
-64.941	70.021	Eurythenes gryllus	1247	OBIS	Baffin Bay	Arctic Ocean
-64.934	69.914	Eurythenes gryllus	1075	OBIS	Davis Strait	Arctic Ocean
-64.825	69.841	Eurythenes gryllus	1216	OBIS	Davis Strait	Arctic Ocean
-64.82	69.963	Eurythenes gryllus	1288	OBIS	Davis Strait	Arctic Ocean
-64.807	69.584	Eurythenes gryllus	1426	OBIS	Davis Strait	Arctic Ocean
-64.393	69.421	Eurythenes gryllus	1442	OBIS	Davis Strait	Arctic Ocean
-64.387	69.423	Eurythenes gryllus	1451	OBIS	Davis Strait	Arctic Ocean
-64.344	69.405	Eurythenes gryllus	1482	OBIS	Davis Strait	Arctic Ocean
-64.155	68.691	Eurythenes gryllus	1297	OBIS	Davis Strait	Arctic Ocean
-64.132	68.611	Eurythenes gryllus	1282	OBIS	Davis Strait	Arctic Ocean
-64.131	68.829	Eurythenes gryllus	1367	OBIS	Davis Strait	Arctic Ocean
-64.129	68.83	Eurythenes gryllus	1373	OBIS	Davis Strait	Arctic Ocean
-64.122	68.65	Eurythenes gryllus	1286	OBIS	Davis Strait	Arctic Ocean
-64.116	69.295	Eurythenes gryllus	1442	OBIS	Davis Strait	Arctic Ocean
-64.047	69.152	Eurythenes gryllus	1210	OBIS	Davis Strait	Arctic Ocean
-63.968	68.593	Eurythenes gryllus	1368	OBIS	Davis Strait	Arctic Ocean
-63.958	69.214	Eurythenes gryllus	1411	OBIS	Davis Strait	Arctic Ocean
-63.779	68.288	Eurythenes gryllus	1185	OBIS	Davis Strait	Arctic Ocean
-63.767	68.462	Eurythenes gryllus	1363	OBIS	Davis Strait	Arctic Ocean
-63.758	68.461	Eurythenes gryllus	1367	OBIS	Davis Strait	Arctic Ocean
-63.617	68.17	Eurythenes gryllus	1174	OBIS	Davis Strait	Arctic Ocean
-63.573	68.432	Eurythenes gryllus	1431	OBIS	Davis Strait	Arctic Ocean
-63.372	68.355	Eurythenes gryllus	1446	OBIS	Davis Strait	Arctic Ocean
-63.19	68.194	Eurythenes gryllus	1306	OBIS	Davis Strait	Arctic Ocean
-63.189	68.194	Eurythenes gryllus	0	GBIF	Davis Strait	Arctic Ocean
-63.126	68.288	Eurythenes gryllus	1453	OBIS	Davis Strait	Arctic Ocean
-63.123	68.21	Eurythenes gryllus	1338	OBIS	Davis Strait	Arctic Ocean
-62.9931	-64.325	Eurythenes gryllus	67.5	GBIF	Southern Ocean	Southern Ocean
-62.9931	-64.325	Eurythenes gryllus	67.5	OBIS	Southern Ocean	Southern Ocean
-62.9592	68.215	Eurythenes gryllus	0	GBIF	Davis Strait	Arctic Ocean
-62.9	67.879	Eurythenes gryllus	704	OBIS	Davis Strait	Arctic Ocean
-62.836	68.194	Eurythenes gryllus	1419	OBIS	Davis Strait	Arctic Ocean
-62.783	68.122	Eurythenes gryllus	1342	OBIS	Davis Strait	Arctic Ocean
-62.778	68.121	Eurythenes gryllus	1335	OBIS	Davis Strait	Arctic Ocean
-62.63	68.119	Eurythenes gryllus	1365	OBIS	Davis Strait	Arctic Ocean
-62.532	67.915	Eurythenes gryllus	1125	OBIS	Davis Strait	Arctic Ocean
-62.155	67.886	Eurythenes gryllus	1299	OBIS	Davis Strait	Arctic Ocean
-62.065	67.782	Eurythenes gryllus	1131	OBIS	Davis Strait	Arctic Ocean
-62.023	67.9	Eurythenes gryllus	1465	OBIS	Davis Strait	Arctic Ocean
-61.938	67.859	Eurythenes gryllus	1451	OBIS	Davis Strait	Arctic Ocean
-61.921	67.53	Eurythenes gryllus	260	OBIS	Davis Strait	Arctic Ocean
-61.9	-63.1	Eurythenes gryllus	0	GBIF	Southern Ocean	Southern Ocean
-61.855	67.804	Eurythenes gryllus	1433	OBIS	Davis Strait	Arctic Ocean
-61.761	67.687	Eurythenes gryllus	1273	OBIS	Davis Strait	Arctic Ocean
-61.722	67.724	Eurythenes gryllus	1422	OBIS	Davis Strait	Arctic Ocean
-61.697	67.736	Eurythenes gryllus	1474	OBIS	Davis Strait	Arctic Ocean
-61.5398	16.1976	Eurythenes gryllus	0	GBIF	Caribbean Sea	North Atlantic Ocean
-61.49	67.455	Eurythenes gryllus	678	OBIS	Davis Strait	Arctic Ocean
-61.359	67.599	Eurythenes gryllus	1361	OBIS	Davis Strait	Arctic Ocean
-61.294	67.595	Eurythenes gryllus	1345	OBIS	Davis Strait	Arctic Ocean
-61.089	67.434	Eurythenes gryllus	1011	OBIS	Davis Strait	Arctic Ocean
-61.045	67.598	Eurythenes gryllus	1439	OBIS	Davis Strait	Arctic Ocean
-60.894	67.052	Eurythenes gryllus	560	OBIS	Davis Strait	Arctic Ocean
-60.794	67.544	Eurythenes gryllus	1420	OBIS	Davis Strait	Arctic Ocean
-60.7578	-61.7619	Eurythenes gryllus	2748.5	OBIS	Southern Ocean	Southern Ocean
-60.755	-61.7604	Eurythenes gryllus	2748.5	OBIS	Southern Ocean	Southern Ocean
-60.75	-61.7667	Eurythenes gryllus	0	OBIS	Southern Ocean	Southern Ocean
-60.706	67.549	Eurythenes gryllus	1470	OBIS	Davis Strait	Arctic Ocean
-60.66	67.567	Eurythenes gryllus	1480	OBIS	Davis Strait	Arctic Ocean
-60.567	67.485	Eurythenes gryllus	1371	OBIS	Davis Strait	Arctic Ocean
-60.4668	67.8108	Eurythenes gryllus	0	GBIF	Davis Strait	Arctic Ocean
-60.411	67.551	Eurythenes gryllus	1434	OBIS	Davis Strait	Arctic Ocean
-60.263	67.531	Eurythenes gryllus	1420	OBIS	Davis Strait	Arctic Ocean
-60.005	68.191	Eurythenes gryllus	1377	OBIS	Davis Strait	Arctic Ocean
-59.998	68.598	Eurythenes gryllus	1431	OBIS	Davis Strait	Arctic Ocean
-59.877	67.897	Eurythenes gryllus	1465	OBIS	Davis Strait	Arctic Ocean
-59.862	68.006	Eurythenes gryllus	1423	OBIS	Davis Strait	Arctic Ocean
-59.793	67.896	Eurythenes gryllus	1436	OBIS	Davis Strait	Arctic Ocean
-59.76	67.297	Eurythenes gryllus	1315	OBIS	Davis Strait	Arctic Ocean
-59.738	67.61	Eurythenes gryllus	1478	OBIS	Davis Strait	Arctic Ocean
-59.7182	68.6469	Eurythenes gryllus	0	GBIF	Davis Strait	Arctic Ocean
-59.686	67.639	Eurythenes gryllus	1464	OBIS	Davis Strait	Arctic Ocean
-59.673	67.699	Eurythenes gryllus	1451	OBIS	Davis Strait	Arctic Ocean
-59.671	67.534	Eurythenes gryllus	1465	OBIS	Davis Strait	Arctic Ocean
-59.66	67.72	Eurythenes gryllus	1450	OBIS	Davis Strait	Arctic Ocean
-59.216	67.248	Eurythenes gryllus	1370	OBIS	Davis Strait	Arctic Ocean
-59.0317	66.5583	Eurythenes gryllus	0	GBIF	Davis Strait	Arctic Ocean
-59.0317	66.5583	Eurythenes gryllus	797	GBIF	Davis Strait	Arctic Ocean
-59	43.9	Eurythenes gryllus	0	OBIS	North Atlantic Ocean	North Atlantic Ocean
-58.9	-61.4167	Eurythenes gryllus	0	OBIS	Southern Ocean	Southern Ocean
-58.8983	-61.4169	Eurythenes gryllus	2252.5	OBIS	Southern Ocean	Southern Ocean
-58.8983	-61.4168	Eurythenes gryllus	2225	OBIS	Southern Ocean	Southern Ocean
-58.8943	-61.416	Eurythenes gryllus	2252.5	OBIS	Southern Ocean	Southern Ocean
-58.274	64.656	Eurythenes gryllus	720	OBIS	Davis Strait	Arctic Ocean
-58.2633	-62.2767	Eurythenes gryllus	795	OBIS	Southern Ocean	Southern Ocean
-58.2633	-62.2767	Eurythenes gryllus	0	OBIS	Southern Ocean	Southern Ocean
-58.2583	-62.2767	Eurythenes gryllus	795	OBIS	Southern Ocean	Southern Ocean
-58.2535	-62.2744	Eurythenes gryllus	734	OBIS	Southern Ocean	Southern Ocean
-58.2494	-62.275	Eurythenes gryllus	734	OBIS	Southern Ocean	Southern Ocean
-57.9967	-62.2933	Eurythenes gryllus	0	GBIF	Southern Ocean	Southern Ocean
-57.9667	-62.9667	Eurythenes gryllus	0	GBIF	Southern Ocean	Southern Ocean
-57.9667	-62.9667	Eurythenes gryllus	822	OBIS	Southern Ocean	Southern Ocean
-56.2783	-61.9767	Eurythenes gryllus	290	OBIS	Southern Ocean	Southern Ocean
-56.2417	-62.0525	Eurythenes gryllus	290	OBIS	Southern Ocean	Southern Ocean
-56.2	-62.1167	Eurythenes gryllus	0	OBIS	Southern Ocean	Southern Ocean
-55.9028	-60.9847	Eurythenes gryllus	175	OBIS	Southern Ocean	Southern Ocean
-55.8785	-60.9925	Eurythenes gryllus	175	OBIS	Southern Ocean	Southern Ocean
-53.9833	-60.65	Eurythenes gryllus	0	OBIS	Southern Ocean	Southern Ocean
-51.5875	-65.2976	Eurythenes gryllus	3072.5	OBIS	Southern Ocean	Southern Ocean
-51.5869	-65.2972	Eurythenes gryllus	3072.5	OBIS	Southern Ocean	Southern Ocean
-51.5833	-65.3167	Eurythenes gryllus	0	OBIS	Southern Ocean	Southern Ocean
-51.5167	-65.3167	Eurythenes gryllus	3049	OBIS	Southern Ocean	Southern Ocean
-49	50	Eurythenes gryllus	1000	OBIS	North Atlantic Ocean	North Atlantic Ocean
-39.635	-20.4611	Eurythenes gryllus	1680	OBIS	South Atlantic Ocean	South Atlantic Ocean
-39.4	58.1333	Eurythenes gryllus	0	GBIF	North Atlantic Ocean	North Atlantic Ocean
-39.05	-19.7543	Eurythenes gryllus	0	OBIS	South Atlantic Ocean	South Atlantic Ocean
-38.8747	-20.6694	Eurythenes gryllus	1545	OBIS	South Atlantic Ocean	South Atlantic Ocean
-38.8747	-20.6694	Eurythenes gryllus	1545	GBIF	South Atlantic Ocean	South Atlantic Ocean
-38.8257	-14.6096	Eurythenes gryllus	0	OBIS	South Atlantic Ocean	South Atlantic Ocean
-38.7961	-13.5789	Eurythenes gryllus	1730	OBIS	South Atlantic Ocean	South Atlantic Ocean
-36.721	53.092	Eurythenes gryllus	1890	OBIS	North Atlantic Ocean	North Atlantic Ocean
-36.719	53.089	Eurythenes gryllus	1926	OBIS	North Atlantic Ocean	North Atlantic Ocean
-30.339	42.915	Eurythenes gryllus	2665	OBIS	North Atlantic Ocean	North Atlantic Ocean
-30.215	42.72	Eurythenes gryllus	2050	OBIS	North Atlantic Ocean	North Atlantic Ocean
-30.148	42.515	Eurythenes gryllus	1929	OBIS	North Atlantic Ocean	North Atlantic Ocean
-28.485	49.501	Eurythenes gryllus	119	OBIS	North Atlantic Ocean	North Atlantic Ocean
-28.425	41.498	Eurythenes gryllus	1762.5	OBIS	North Atlantic Ocean	North Atlantic Ocean
-27.825	42.808	Eurythenes gryllus	2105	OBIS	North Atlantic Ocean	North Atlantic Ocean
-27.491	50.559	Eurythenes gryllus	1067	OBIS	North Atlantic Ocean	North Atlantic Ocean
-27.2183	-74.6633	Eurythenes gryllus	0	OBIS	Southern Ocean	Southern Ocean
-25.826	59.868	Eurythenes gryllus	1785	OBIS	North Atlantic Ocean	North Atlantic Ocean
-24.4869	-58.2943	Eurythenes gryllus	3734	OBIS	South Atlantic Ocean	South Atlantic Ocean
-24.4869	-58.2943	Eurythenes gryllus	3734	GBIF	South Atlantic Ocean	South Atlantic Ocean
-24.4861	-58.2947	Eurythenes gryllus	3734	OBIS	South Atlantic Ocean	South Atlantic Ocean
-24.4833	-58.3	Eurythenes gryllus	0	OBIS	South Atlantic Ocean	South Atlantic Ocean
-21.08	-73.2617	Eurythenes gryllus	0	GBIF	Southern Ocean	Southern Ocean
-21.08	-73.2617	Eurythenes gryllus	0	OBIS	Southern Ocean	Southern Ocean
-21	59	Eurythenes gryllus	2900	OBIS	North Atlantic Ocean	North Atlantic Ocean
-19.66	-72.8067	Eurythenes gryllus	0	OBIS	Southern Ocean	Southern Ocean
-19.6408	-72.8142	Eurythenes gryllus	1602	OBIS	Southern Ocean	Southern Ocean
-19.61	-72.8067	Eurythenes gryllus	1602	OBIS	Southern Ocean	Southern Ocean
-16.733	46.05	Eurythenes gryllus	0	OBIS	North Atlantic Ocean	North Atlantic Ocean
-16.705	46.0239	Eurythenes gryllus	0	OBIS	North Atlantic Ocean	North Atlantic Ocean
-12.5	-37.1667	Eurythenes gryllus	0	GBIF	South Atlantic Ocean	South Atlantic Ocean
-10.1166	77.719	Eurythenes gryllus	884	OBIS	Greenland Sea	Arctic Ocean
-9.0833	78.4166	Eurythenes gryllus	1026	OBIS	Greenland Sea	Arctic Ocean
-9.06667	47.5167	Eurythenes gryllus	2690	GBIF	North Atlantic Ocean	North Atlantic Ocean
-8.81667	47.25	Eurythenes gryllus	4250	GBIF	North Atlantic Ocean	North Atlantic Ocean
-7.93167	-70.4567	Eurythenes gryllus	0	OBIS	Southern Ocean	Southern Ocean
-7.87667	-70.4017	Eurythenes gryllus	1122	GBIF	Southern Ocean	Southern Ocean
-7.87667	-70.4017	Eurythenes gryllus	1122	OBIS	Southern Ocean	Southern Ocean
-7.87	-70.4017	Eurythenes gryllus	1122	OBIS	Southern Ocean	Southern Ocean
-2.45616	74.98	Eurythenes gryllus	0	OBIS	Greenland Sea	Arctic Ocean
1.007	-69.6587	Eurythenes gryllus	1555	OBIS	Southern Ocean	Southern Ocean
2.876	-64.5032	Eurythenes gryllus	2125	OBIS	Southern Ocean	Southern Ocean
4.2	79.0333	Eurythenes gryllus	2464	OBIS	Greenland Sea	Arctic Ocean
4.26667	79.05	Eurythenes gryllus	2461	OBIS	Greenland Sea	Arctic Ocean
4.26667	79.05	Eurythenes gryllus	0	OBIS	Greenland Sea	Arctic Ocean
5.06667	78.6167	Eurythenes gryllus	2355	OBIS	Greenland Sea	Arctic Ocean
6.78333	79.65	Eurythenes gryllus	980	GBIF	Greenland Sea	Arctic Ocean
7.35	70.7	Eurythenes gryllus	0	OBIS	Norwegian Sea	Arctic Ocean
7.35	70.7	Eurythenes gryllus	0	GBIF	Norwegian Sea	Arctic Ocean
11.8523	78.9697	Eurythenes gryllus	0	GBIF	Greenland Sea	Arctic Ocean
12	76	Eurythenes gryllus	0	GBIF	Greenland Sea	Arctic Ocean
15.7667	81.7217	Eurythenes gryllus	2000	OBIS	Arctic Ocean	Arctic Ocean
16.9	-34.7	Eurythenes gryllus	3200	OBIS	South Atlantic Ocean	South Atlantic Ocean
20.8667	82.4333	Eurythenes gryllus	1660	OBIS	Arctic Ocean	Arctic Ocean
20.8667	82.4333	Eurythenes gryllus	0	GBIF	Arctic Ocean	Arctic Ocean
30.75	-34.15	Eurythenes gryllus	4360	OBIS	Indian Ocean	Indian Ocean
31.36	84.01	Eurythenes gryllus	4010.5	GBIF	Arctic Ocean	Arctic Ocean
37.0166	-29.65	Eurythenes gryllus	4985	OBIS	Indian Ocean	Indian Ocean
61.13	87.93	Eurythenes gryllus	4383.5	GBIF	Arctic Ocean	Arctic Ocean
78.01	83.98	Eurythenes gryllus	3473	GBIF	Arctic Ocean	Arctic Ocean
122.69	85.06	Eurythenes gryllus	4352.5	GBIF	Arctic Ocean	Arctic Ocean
129.88	82.89	Eurythenes gryllus	4170	GBIF	Arctic Ocean	Arctic Ocean
130.92	81.92	Eurythenes gryllus	4037.5	GBIF	Arctic Ocean	Arctic Ocean
132.63	-36.0678	Eurythenes gryllus	4607	OBIS	Great Australian Bight	Indian Ocean
132.637	-36.0685	Eurythenes gryllus	4601.9	OBIS	Great Australian Bight	Indian Ocean
138.916	-37.4666	Eurythenes gryllus	1330	OBIS	Great Australian Bight	Indian Ocean
147.243	-16.9011	Eurythenes gryllus	1531.5	GBIF	Coral Sea	South Pacific Ocean
152.627	-34.0382	Eurythenes gryllus	0	OBIS	Tasman Sea	South Pacific Ocean
158.966	-54.55	Eurythenes gryllus	0	OBIS	South Pacific Ocean	South Pacific Ocean
159.401	-8.90097	Eurythenes gryllus	0	OBIS	Solomon Sea	South Pacific Ocean
159.65	-39.75	Eurythenes gryllus	4670	OBIS	Tasman Sea	South Pacific Ocean
161.817	-69.8	Eurythenes gryllus	1070	OBIS	Southern Ocean	Southern Ocean
164.533	-45.85	Eurythenes gryllus	4400	OBIS	Tasman Sea	South Pacific Ocean
165.4	-43.9666	Eurythenes gryllus	4510	OBIS	Tasman Sea	South Pacific Ocean
166.45	-20.73	Eurythenes gryllus	1000	OBIS	Coral Sea	South Pacific Ocean
166.45	-20.733	Eurythenes gryllus	0	GBIF	Coral Sea	South Pacific Ocean
166.766	-44.3	Eurythenes gryllus	3580	OBIS	Tasman Sea	South Pacific Ocean
166.88	-20.8	Eurythenes gryllus	1625	OBIS	Coral Sea	South Pacific Ocean
171.34	18.272	Eurythenes gryllus	0	OBIS	North Pacific Ocean	North Pacific Ocean
174.95	-42.1167	Eurythenes gryllus	2363	OBIS	South Pacific Ocean	South Pacific Ocean
175.033	-41.6167	Eurythenes gryllus	182	OBIS	Tasman Sea	South Pacific Ocean
175.8	-41.7666	Eurythenes gryllus	2000	OBIS	South Pacific Ocean	South Pacific Ocean
179.19	-36.76	Eurythenes gryllus	0	GBIF	South Pacific Ocean	South Pacific Ocean
179.2	-36.52	Eurythenes gryllus	0	GBIF	South Pacific Ocean	South Pacific Ocean
-141.92	4.99	Eurythenes magellanicus	0	GBIF	North Pacific Ocean	North Pacific Ocean
-141.78	4.88	Eurythenes magellanicus	0	GBIF	North Pacific Ocean	North Pacific Ocean
-116.48	13.77	Eurythenes magellanicus	0	GBIF	North Pacific Ocean	North Pacific Ocean
-116.465	13.7615	Eurythenes magellanicus	4170	OBIS	North Pacific Ocean	North Pacific Ocean
-109.217	10.3034	Eurythenes magellanicus	0	GBIF	North Pacific Ocean	North Pacific Ocean
-35.1881	-26.5536	Eurythenes magellanicus	0	GBIF	South Atlantic Ocean	South Atlantic Ocean
73.88	-27.65	Eurythenes magellanicus	0	GBIF	Indian Ocean	Indian Ocean
127.59	25.83	Eurythenes magellanicus	0	GBIF	Philippine Sea	North Pacific Ocean
-123	16.89	Eurythenes maldoror	0	GBIF	North Pacific Ocean	North Pacific Ocean
-122.83	17.32	Eurythenes maldoror	0	GBIF	North Pacific Ocean	North Pacific Ocean
-60.5562	-64.9263	Eurythenes maldoror	324	OBIS	Southern Ocean	Southern Ocean
-51.5833	-65.2833	Eurythenes maldoror	3070	OBIS	Southern Ocean	Southern Ocean
-48.8983	-35.9417	Eurythenes maldoror	4605	OBIS	South Atlantic Ocean	South Atlantic Ocean
-48.8983	-35.9417	Eurythenes maldoror	0	GBIF	South Atlantic Ocean	South Atlantic Ocean
-16.3477	48.9805	Eurythenes maldoror	4845	GBIF	North Atlantic Ocean	North Atlantic Ocean
0.0016667	-67.5	Eurythenes maldoror	4625	OBIS	Southern Ocean	Southern Ocean
-158.261	21.2603	Eurythenes obesus	0	GBIF	North Pacific Ocean	North Pacific Ocean
-157.985	22.7433	Eurythenes obesus	1250	OBIS	North Pacific Ocean	North Pacific Ocean
-88.2854	27.7368	Eurythenes obesus	1609	OBIS	Gulf of Mexico	North Atlantic Ocean
-84.9392	26.7211	Eurythenes obesus	1609	OBIS	Gulf of Mexico	North Atlantic Ocean
-81.5	-7.775	Eurythenes obesus	683	GBIF	South Pacific Ocean	South Pacific Ocean
-80.85	24.5	Eurythenes obesus	0	GBIF	North Atlantic Ocean	North Atlantic Ocean
-79.95	25.7	Eurythenes obesus	0	GBIF	North Atlantic Ocean	North Atlantic Ocean
-79.7667	25.1167	Eurythenes obesus	0	GBIF	North Atlantic Ocean	North Atlantic Ocean
-79.2333	27.7833	Eurythenes obesus	0	GBIF	North Atlantic Ocean	North Atlantic Ocean
-79.0333	9.91667	Eurythenes obesus	0	GBIF	Caribbean Sea	North Atlantic Ocean
-77.592	-51.608	Eurythenes obesus	1213.5	GBIF	South Pacific Ocean	South Pacific Ocean
-77.5917	-51.6083	Eurythenes obesus	1213.5	OBIS	South Pacific Ocean	South Pacific Ocean
-77.5917	-51.6083	Eurythenes obesus	1213.5	OBIS	South Pacific Ocean	South Pacific Ocean
-77.5833	-51.5	Eurythenes obesus	1213.5	OBIS	South Pacific Ocean	South Pacific Ocean
-77.1167	23.6333	Eurythenes obesus	0	GBIF	North Atlantic Ocean	North Atlantic Ocean
-76.95	23.8167	Eurythenes obesus	0	GBIF	North Atlantic Ocean	North Atlantic Ocean
-75.9667	24.3333	Eurythenes obesus	0	GBIF	North Atlantic Ocean	North Atlantic Ocean
-75.9333	24.15	Eurythenes obesus	0	GBIF	North Atlantic Ocean	North Atlantic Ocean
-68.6468	48.6427	Eurythenes obesus	10	OBIS	Gulf of St. Lawrence	North Atlantic Ocean
-68.6468	48.6427	Eurythenes obesus	10	OBIS	Gulf of St. Lawrence	North Atlantic Ocean
-68.608	48.6445	Eurythenes obesus	10	OBIS	Gulf of St. Lawrence	North Atlantic Ocean
-68.608	48.6445	Eurythenes obesus	10	OBIS	Gulf of St. Lawrence	North Atlantic Ocean
-68.606	48.698	Eurythenes obesus	10	OBIS	Gulf of St. Lawrence	North Atlantic Ocean
-68.606	48.698	Eurythenes obesus	10	OBIS	Gulf of St. Lawrence	North Atlantic Ocean
-68.6011	48.6666	Eurythenes obesus	10	OBIS	Gulf of St. Lawrence	North Atlantic Ocean
-68.6011	48.6666	Eurythenes obesus	10	OBIS	Gulf of St. Lawrence	North Atlantic Ocean
-68.598	48.6668	Eurythenes obesus	10	OBIS	Gulf of St. Lawrence	North Atlantic Ocean
-68.598	48.6668	Eurythenes obesus	10	OBIS	Gulf of St. Lawrence	North Atlantic Ocean
-68.5933	48.6724	Eurythenes obesus	10	OBIS	Gulf of St. Lawrence	North Atlantic Ocean
-68.5933	48.6724	Eurythenes obesus	10	OBIS	Gulf of St. Lawrence	North Atlantic Ocean
-68.5866	48.6668	Eurythenes obesus	10	OBIS	Gulf of St. Lawrence	North Atlantic Ocean
-68.5866	48.6668	Eurythenes obesus	10	OBIS	Gulf of St. Lawrence	North Atlantic Ocean
-68.5833	48.6667	Eurythenes obesus	10	OBIS	Gulf of St. Lawrence	North Atlantic Ocean
-68.5819	48.6739	Eurythenes obesus	10	OBIS	Gulf of St. Lawrence	North Atlantic Ocean
-68.5819	48.6739	Eurythenes obesus	10	OBIS	Gulf of St. Lawrence	North Atlantic Ocean
-68.5818	48.6722	Eurythenes obesus	10	OBIS	Gulf of St. Lawrence	North Atlantic Ocean
-68.5818	48.6722	Eurythenes obesus	10	OBIS	Gulf of St. Lawrence	North Atlantic Ocean
-68.5813	48.6672	Eurythenes obesus	10	OBIS	Gulf of St. Lawrence	North Atlantic Ocean
-68.5813	48.6672	Eurythenes obesus	10	OBIS	Gulf of St. Lawrence	North Atlantic Ocean
-68.5805	48.6662	Eurythenes obesus	10	OBIS	Gulf of St. Lawrence	North Atlantic Ocean
-68.5805	48.6662	Eurythenes obesus	10	OBIS	Gulf of St. Lawrence	North Atlantic Ocean
-68.5801	48.6552	Eurythenes obesus	10	OBIS	Gulf of St. Lawrence	North Atlantic Ocean
-68.5801	48.6552	Eurythenes obesus	10	OBIS	Gulf of St. Lawrence	North Atlantic Ocean
-68.5782	48.6675	Eurythenes obesus	10	OBIS	Gulf of St. Lawrence	North Atlantic Ocean
-68.5782	48.6675	Eurythenes obesus	10	OBIS	Gulf of St. Lawrence	North Atlantic Ocean
-68.5747	48.6697	Eurythenes obesus	10	OBIS	Gulf of St. Lawrence	North Atlantic Ocean
-68.5747	48.6697	Eurythenes obesus	10	OBIS	Gulf of St. Lawrence	North Atlantic Ocean
-68.574	48.686	Eurythenes obesus	10	OBIS	Gulf of St. Lawrence	North Atlantic Ocean
-68.574	48.686	Eurythenes obesus	10	OBIS	Gulf of St. Lawrence	North Atlantic Ocean
-68.5736	48.6692	Eurythenes obesus	10	OBIS	Gulf of St. Lawrence	North Atlantic Ocean
-68.5736	48.6692	Eurythenes obesus	10	OBIS	Gulf of St. Lawrence	North Atlantic Ocean
-68.5734	48.6755	Eurythenes obesus	10	OBIS	Gulf of St. Lawrence	North Atlantic Ocean
-68.5734	48.6755	Eurythenes obesus	10	OBIS	Gulf of St. Lawrence	North Atlantic Ocean
-68.5717	48.673	Eurythenes obesus	10	OBIS	Gulf of St. Lawrence	North Atlantic Ocean
-68.5717	48.673	Eurythenes obesus	10	OBIS	Gulf of St. Lawrence	North Atlantic Ocean
-68.5659	48.6532	Eurythenes obesus	10	OBIS	Gulf of St. Lawrence	North Atlantic Ocean
-68.5659	48.6532	Eurythenes obesus	10	OBIS	Gulf of St. Lawrence	North Atlantic Ocean
-68.565	48.696	Eurythenes obesus	10	OBIS	Gulf of St. Lawrence	North Atlantic Ocean
-68.565	48.696	Eurythenes obesus	10	OBIS	Gulf of St. Lawrence	North Atlantic Ocean
-68.5633	48.6797	Eurythenes obesus	10	OBIS	Gulf of St. Lawrence	North Atlantic Ocean
-68.5633	48.6797	Eurythenes obesus	10	OBIS	Gulf of St. Lawrence	North Atlantic Ocean
-68.562	48.6875	Eurythenes obesus	10	OBIS	Gulf of St. Lawrence	North Atlantic Ocean
-68.562	48.6875	Eurythenes obesus	10	OBIS	Gulf of St. Lawrence	North Atlantic Ocean
-68.5613	48.694	Eurythenes obesus	10	OBIS	Gulf of St. Lawrence	North Atlantic Ocean
-68.5613	48.694	Eurythenes obesus	10	OBIS	Gulf of St. Lawrence	North Atlantic Ocean
-68.5612	48.6795	Eurythenes obesus	10	OBIS	Gulf of St. Lawrence	North Atlantic Ocean
-68.5612	48.6795	Eurythenes obesus	10	OBIS	Gulf of St. Lawrence	North Atlantic Ocean
-68.5609	48.6693	Eurythenes obesus	10	OBIS	Gulf of St. Lawrence	North Atlantic Ocean
-68.5609	48.6693	Eurythenes obesus	10	OBIS	Gulf of St. Lawrence	North Atlantic Ocean
-68.5603	48.6796	Eurythenes obesus	10	OBIS	Gulf of St. Lawrence	North Atlantic Ocean
-68.5603	48.6796	Eurythenes obesus	10	OBIS	Gulf of St. Lawrence	North Atlantic Ocean
-68.5589	48.6617	Eurythenes obesus	10	OBIS	Gulf of St. Lawrence	North Atlantic Ocean
-68.5589	48.6617	Eurythenes obesus	10	OBIS	Gulf of St. Lawrence	North Atlantic Ocean
-68.5579	48.6815	Eurythenes obesus	10	OBIS	Gulf of St. Lawrence	North Atlantic Ocean
-68.5579	48.6815	Eurythenes obesus	10	OBIS	Gulf of St. Lawrence	North Atlantic Ocean
-68.5555	48.6707	Eurythenes obesus	10	OBIS	Gulf of St. Lawrence	North Atlantic Ocean
-68.5555	48.6707	Eurythenes obesus	10	OBIS	Gulf of St. Lawrence	North Atlantic Ocean
-68.5552	48.6762	Eurythenes obesus	10	OBIS	Gulf of St. Lawrence	North Atlantic Ocean
-68.5552	48.6762	Eurythenes obesus	10	OBIS	Gulf of St. Lawrence	North Atlantic Ocean
-68.555	48.6879	Eurythenes obesus	10	OBIS	Gulf of St. Lawrence	North Atlantic Ocean
-68.555	48.6879	Eurythenes obesus	10	OBIS	Gulf of St. Lawrence	North Atlantic Ocean
-68.5533	48.6799	Eurythenes obesus	10	OBIS	Gulf of St. Lawrence	North Atlantic Ocean
-68.5533	48.6799	Eurythenes obesus	10	OBIS	Gulf of St. Lawrence	North Atlantic Ocean
-68.5497	48.6861	Eurythenes obesus	10	OBIS	Gulf of St. Lawrence	North Atlantic Ocean
-68.5497	48.6861	Eurythenes obesus	10	OBIS	Gulf of St. Lawrence	North Atlantic Ocean
-68.5474	48.6792	Eurythenes obesus	10	OBIS	Gulf of St. Lawrence	North Atlantic Ocean
-68.5474	48.6792	Eurythenes obesus	10	OBIS	Gulf of St. Lawrence	North Atlantic Ocean
-68.5471	48.6809	Eurythenes obesus	10	OBIS	Gulf of St. Lawrence	North Atlantic Ocean
-68.5471	48.6809	Eurythenes obesus	10	OBIS	Gulf of St. Lawrence	North Atlantic Ocean
-68.5468	48.6787	Eurythenes obesus	10	OBIS	Gulf of St. Lawrence	North Atlantic Ocean
-68.5468	48.6787	Eurythenes obesus	10	OBIS	Gulf of St. Lawrence	North Atlantic Ocean
-68.546	48.6628	Eurythenes obesus	10	OBIS	Gulf of St. Lawrence	North Atlantic Ocean
-68.546	48.6628	Eurythenes obesus	10	OBIS	Gulf of St. Lawrence	North Atlantic Ocean
-68.5456	48.6799	Eurythenes obesus	10	OBIS	Gulf of St. Lawrence	North Atlantic Ocean
-68.5456	48.6799	Eurythenes obesus	10	OBIS	Gulf of St. Lawrence	North Atlantic Ocean
-68.5438	48.6724	Eurythenes obesus	10	OBIS	Gulf of St. Lawrence	North Atlantic Ocean
-68.5438	48.6724	Eurythenes obesus	10	OBIS	Gulf of St. Lawrence	North Atlantic Ocean
-68.5435	48.6935	Eurythenes obesus	10	OBIS	Gulf of St. Lawrence	North Atlantic Ocean
-68.5435	48.6935	Eurythenes obesus	10	OBIS	Gulf of St. Lawrence	North Atlantic Ocean
-68.5413	48.7223	Eurythenes obesus	10	OBIS	Gulf of St. Lawrence	North Atlantic Ocean
-68.5413	48.7223	Eurythenes obesus	10	OBIS	Gulf of St. Lawrence	North Atlantic Ocean
-68.5398	48.6678	Eurythenes obesus	10	OBIS	Gulf of St. Lawrence	North Atlantic Ocean
-68.5398	48.6678	Eurythenes obesus	10	OBIS	Gulf of St. Lawrence	North Atlantic Ocean
-68.5314	48.6865	Eurythenes obesus	10	OBIS	Gulf of St. Lawrence	North Atlantic Ocean
-68.5314	48.6865	Eurythenes obesus	10	OBIS	Gulf of St. Lawrence	North Atlantic Ocean
-68.5181	48.7062	Eurythenes obesus	10	OBIS	Gulf of St. Lawrence	North Atlantic Ocean
-68.5181	48.7062	Eurythenes obesus	10	OBIS	Gulf of St. Lawrence	North Atlantic Ocean
-68.017	-59.108	Eurythenes obesus	1830	GBIF	South Pacific Ocean	South Pacific Ocean
-68.0167	-59.1083	Eurythenes obesus	3733	OBIS	South Pacific Ocean	South Pacific Ocean
-68.0167	-59.1083	Eurythenes obesus	3733	OBIS	South Pacific Ocean	South Pacific Ocean
-67.9833	-59.1	Eurythenes obesus	3733	OBIS	South Pacific Ocean	South Pacific Ocean
-67.15	40.1583	Eurythenes obesus	2480	GBIF	North Atlantic Ocean	North Atlantic Ocean
-66.5302	50.0752	Eurythenes obesus	10	OBIS	Gulf of St. Lawrence	North Atlantic Ocean
-66.5302	50.0752	Eurythenes obesus	10	OBIS	Gulf of St. Lawrence	North Atlantic Ocean
-66.2613	49.7117	Eurythenes obesus	50	OBIS	Gulf of St. Lawrence	North Atlantic Ocean
-66.26	49.7103	Eurythenes obesus	50	OBIS	Gulf of St. Lawrence	North Atlantic Ocean
-66.26	49.7103	Eurythenes obesus	50	OBIS	Gulf of St. Lawrence	North Atlantic Ocean
-66.2583	49.7007	Eurythenes obesus	50	OBIS	Gulf of St. Lawrence	North Atlantic Ocean
-66.2583	49.7007	Eurythenes obesus	50	OBIS	Gulf of St. Lawrence	North Atlantic Ocean
-66.2535	49.7175	Eurythenes obesus	50	OBIS	Gulf of St. Lawrence	North Atlantic Ocean
-66.2535	49.7175	Eurythenes obesus	50	OBIS	Gulf of St. Lawrence	North Atlantic Ocean
-66.2528	49.729	Eurythenes obesus	50	OBIS	Gulf of St. Lawrence	North Atlantic Ocean
-66.2528	49.729	Eurythenes obesus	50	OBIS	Gulf of St. Lawrence	North Atlantic Ocean
-66.2518	49.7157	Eurythenes obesus	50	OBIS	Gulf of St. Lawrence	North Atlantic Ocean
-66.2518	49.7157	Eurythenes obesus	50	OBIS	Gulf of St. Lawrence	North Atlantic Ocean
-66.2515	49.7157	Eurythenes obesus	50	OBIS	Gulf of St. Lawrence	North Atlantic Ocean
-66.2515	49.7157	Eurythenes obesus	50	OBIS	Gulf of St. Lawrence	North Atlantic Ocean
-66.251	49.7162	Eurythenes obesus	15	OBIS	Gulf of St. Lawrence	North Atlantic Ocean
-66.251	49.7162	Eurythenes obesus	15	OBIS	Gulf of St. Lawrence	North Atlantic Ocean
-66.2508	49.7212	Eurythenes obesus	50	OBIS	Gulf of St. Lawrence	North Atlantic Ocean
-66.2508	49.7212	Eurythenes obesus	50	OBIS	Gulf of St. Lawrence	North Atlantic Ocean
-66.2507	49.7162	Eurythenes obesus	50	OBIS	Gulf of St. Lawrence	North Atlantic Ocean
-66.2507	49.7162	Eurythenes obesus	50	OBIS	Gulf of St. Lawrence	North Atlantic Ocean
-66.2503	49.7145	Eurythenes obesus	50	OBIS	Gulf of St. Lawrence	North Atlantic Ocean
-66.2503	49.7145	Eurythenes obesus	50	OBIS	Gulf of St. Lawrence	North Atlantic Ocean
-66.25	49.7167	Eurythenes obesus	15	OBIS	Gulf of St. Lawrence	North Atlantic Ocean
-66.2498	49.7162	Eurythenes obesus	50	OBIS	Gulf of St. Lawrence	North Atlantic Ocean
-66.2498	49.718	Eurythenes obesus	50	OBIS	Gulf of St. Lawrence	North Atlantic Ocean
-66.2498	49.718	Eurythenes obesus	50	OBIS	Gulf of St. Lawrence	North Atlantic Ocean
-66.2498	49.7162	Eurythenes obesus	50	OBIS	Gulf of St. Lawrence	North Atlantic Ocean
-66.2493	49.7155	Eurythenes obesus	50	OBIS	Gulf of St. Lawrence	North Atlantic Ocean
-66.2493	49.7155	Eurythenes obesus	50	OBIS	Gulf of St. Lawrence	North Atlantic Ocean
-66.2492	49.7162	Eurythenes obesus	50	OBIS	Gulf of St. Lawrence	North Atlantic Ocean
-66.2492	49.7155	Eurythenes obesus	15	OBIS	Gulf of St. Lawrence	North Atlantic Ocean
-66.2492	49.7162	Eurythenes obesus	50	OBIS	Gulf of St. Lawrence	North Atlantic Ocean
-66.2492	49.7155	Eurythenes obesus	15	OBIS	Gulf of St. Lawrence	North Atlantic Ocean
-66.249	49.7165	Eurythenes obesus	50	OBIS	Gulf of St. Lawrence	North Atlantic Ocean
-66.249	49.716	Eurythenes obesus	15	OBIS	Gulf of St. Lawrence	North Atlantic Ocean
-66.249	49.716	Eurythenes obesus	15	OBIS	Gulf of St. Lawrence	North Atlantic Ocean
-66.249	49.7165	Eurythenes obesus	50	OBIS	Gulf of St. Lawrence	North Atlantic Ocean
-66.2462	49.7128	Eurythenes obesus	15	OBIS	Gulf of St. Lawrence	North Atlantic Ocean
-66.246	49.7175	Eurythenes obesus	15	OBIS	Gulf of St. Lawrence	North Atlantic Ocean
-66.246	49.7175	Eurythenes obesus	15	OBIS	Gulf of St. Lawrence	North Atlantic Ocean
-66.2422	49.7225	Eurythenes obesus	50	OBIS	Gulf of St. Lawrence	North Atlantic Ocean
-66.2422	49.7225	Eurythenes obesus	50	OBIS	Gulf of St. Lawrence	North Atlantic Ocean
-66.2402	49.7227	Eurythenes obesus	50	OBIS	Gulf of St. Lawrence	North Atlantic Ocean
-66.2402	49.7227	Eurythenes obesus	50	OBIS	Gulf of St. Lawrence	North Atlantic Ocean
-66.2217	49.2383	Eurythenes obesus	15	OBIS	Gulf of St. Lawrence	North Atlantic Ocean
-66.2217	49.2383	Eurythenes obesus	15	OBIS	Gulf of St. Lawrence	North Atlantic Ocean
-66.2147	49.2452	Eurythenes obesus	50	OBIS	Gulf of St. Lawrence	North Atlantic Ocean
-66.2147	49.2452	Eurythenes obesus	50	OBIS	Gulf of St. Lawrence	North Atlantic Ocean
-66.207	49.2443	Eurythenes obesus	15	OBIS	Gulf of St. Lawrence	North Atlantic Ocean
-66.207	49.2443	Eurythenes obesus	15	OBIS	Gulf of St. Lawrence	North Atlantic Ocean
-66.2043	49.2503	Eurythenes obesus	50	OBIS	Gulf of St. Lawrence	North Atlantic Ocean
-66.2043	49.2503	Eurythenes obesus	50	OBIS	Gulf of St. Lawrence	North Atlantic Ocean
-66.204	49.2398	Eurythenes obesus	15	OBIS	Gulf of St. Lawrence	North Atlantic Ocean
-66.204	49.2398	Eurythenes obesus	15	OBIS	Gulf of St. Lawrence	North Atlantic Ocean
-66.203	49.241	Eurythenes obesus	50	OBIS	Gulf of St. Lawrence	North Atlantic Ocean
-66.203	49.241	Eurythenes obesus	50	OBIS	Gulf of St. Lawrence	North Atlantic Ocean
-66.2007	49.2412	Eurythenes obesus	50	OBIS	Gulf of St. Lawrence	North Atlantic Ocean
-66.2007	49.2412	Eurythenes obesus	50	OBIS	Gulf of St. Lawrence	North Atlantic Ocean
-66.2005	49.2413	Eurythenes obesus	50	OBIS	Gulf of St. Lawrence	North Atlantic Ocean
-66.2005	49.2413	Eurythenes obesus	50	OBIS	Gulf of St. Lawrence	North Atlantic Ocean
-66.1998	49.2468	Eurythenes obesus	50	OBIS	Gulf of St. Lawrence	North Atlantic Ocean
-66.1998	49.2468	Eurythenes obesus	50	OBIS	Gulf of St. Lawrence	North Atlantic Ocean
-66.1995	49.2412	Eurythenes obesus	50	OBIS	Gulf of St. Lawrence	North Atlantic Ocean
-66.1995	49.2412	Eurythenes obesus	50	OBIS	Gulf of St. Lawrence	North Atlantic Ocean
-66.199	49.2405	Eurythenes obesus	50	OBIS	Gulf of St. Lawrence	North Atlantic Ocean
-66.199	49.2405	Eurythenes obesus	50	OBIS	Gulf of St. Lawrence	North Atlantic Ocean
-66.1988	49.242	Eurythenes obesus	15	OBIS	Gulf of St. Lawrence	North Atlantic Ocean
-66.1988	49.242	Eurythenes obesus	15	OBIS	Gulf of St. Lawrence	North Atlantic Ocean
-66.1987	49.2423	Eurythenes obesus	15	OBIS	Gulf of St. Lawrence	North Atlantic Ocean
-66.1987	49.2423	Eurythenes obesus	15	OBIS	Gulf of St. Lawrence	North Atlantic Ocean
-66.1985	49.2443	Eurythenes obesus	50	OBIS	Gulf of St. Lawrence	North Atlantic Ocean
-66.1985	49.2443	Eurythenes obesus	50	OBIS	Gulf of St. Lawrence	North Atlantic Ocean
-66.1982	49.2398	Eurythenes obesus	15	OBIS	Gulf of St. Lawrence	North Atlantic Ocean
-66.1982	49.2398	Eurythenes obesus	15	OBIS	Gulf of St. Lawrence	North Atlantic Ocean
-66.1975	49.2427	Eurythenes obesus	15	OBIS	Gulf of St. Lawrence	North Atlantic Ocean
-66.1975	49.2427	Eurythenes obesus	15	OBIS	Gulf of St. Lawrence	North Atlantic Ocean
-66.1973	49.2448	Eurythenes obesus	15	OBIS	Gulf of St. Lawrence	North Atlantic Ocean
-66.1973	49.2448	Eurythenes obesus	15	OBIS	Gulf of St. Lawrence	North Atlantic Ocean
-66.197	49.2497	Eurythenes obesus	5	OBIS	Gulf of St. Lawrence	North Atlantic Ocean
-66.197	49.2475	Eurythenes obesus	15	OBIS	Gulf of St. Lawrence	North Atlantic Ocean
-66.197	49.2475	Eurythenes obesus	15	OBIS	Gulf of St. Lawrence	North Atlantic Ocean
-66.197	49.2497	Eurythenes obesus	5	OBIS	Gulf of St. Lawrence	North Atlantic Ocean
-66.1967	49.2423	Eurythenes obesus	15	OBIS	Gulf of St. Lawrence	North Atlantic Ocean
-66.1967	49.2423	Eurythenes obesus	15	OBIS	Gulf of St. Lawrence	North Atlantic Ocean
-66.196	49.242	Eurythenes obesus	50	OBIS	Gulf of St. Lawrence	North Atlantic Ocean
-66.196	49.242	Eurythenes obesus	50	OBIS	Gulf of St. Lawrence	North Atlantic Ocean
-66.1932	49.2467	Eurythenes obesus	50	OBIS	Gulf of St. Lawrence	North Atlantic Ocean
-66.1932	49.2467	Eurythenes obesus	50	OBIS	Gulf of St. Lawrence	North Atlantic Ocean
-66.193	49.243	Eurythenes obesus	50	OBIS	Gulf of St. Lawrence	North Atlantic Ocean
-66.193	49.243	Eurythenes obesus	50	OBIS	Gulf of St. Lawrence	North Atlantic Ocean
-66.1923	49.2465	Eurythenes obesus	50	OBIS	Gulf of St. Lawrence	North Atlantic Ocean
-66.1923	49.2465	Eurythenes obesus	50	OBIS	Gulf of St. Lawrence	North Atlantic Ocean
-66.19	49.2402	Eurythenes obesus	50	OBIS	Gulf of St. Lawrence	North Atlantic Ocean
-66.19	49.2402	Eurythenes obesus	50	OBIS	Gulf of St. Lawrence	North Atlantic Ocean
-66.1885	49.2463	Eurythenes obesus	50	OBIS	Gulf of St. Lawrence	North Atlantic Ocean
-66.1885	49.2463	Eurythenes obesus	50	OBIS	Gulf of St. Lawrence	North Atlantic Ocean
-66.1863	49.245	Eurythenes obesus	50	OBIS	Gulf of St. Lawrence	North Atlantic Ocean
-66.1863	49.245	Eurythenes obesus	50	OBIS	Gulf of St. Lawrence	North Atlantic Ocean
-66.1773	49.2418	Eurythenes obesus	15	OBIS	Gulf of St. Lawrence	North Atlantic Ocean
-66.1773	49.2418	Eurythenes obesus	15	OBIS	Gulf of St. Lawrence	North Atlantic Ocean
-64.6	-63.4167	Eurythenes obesus	0	OBIS	Southern Ocean	Southern Ocean
-63.41	42.5	Eurythenes obesus	119	OBIS	North Atlantic Ocean	North Atlantic Ocean
-62.8333	-64.0833	Eurythenes obesus	0	OBIS	Southern Ocean	Southern Ocean
-62.75	13.1333	Eurythenes obesus	0	GBIF	Caribbean Sea	North Atlantic Ocean
-62.1333	13.1333	Eurythenes obesus	0	GBIF	Caribbean Sea	North Atlantic Ocean
-61.0833	13.2333	Eurythenes obesus	0	GBIF	Caribbean Sea	North Atlantic Ocean
-57.35	-61.1333	Eurythenes obesus	0	GBIF	Southern Ocean	Southern Ocean
-56.0833	-57.0833	Eurythenes obesus	3573	OBIS	South Atlantic Ocean	South Atlantic Ocean
-56.017	-57.142	Eurythenes obesus	1416	GBIF	South Atlantic Ocean	South Atlantic Ocean
-56.0167	-57.1417	Eurythenes obesus	3573	OBIS	South Atlantic Ocean	South Atlantic Ocean
-56.0167	-57.1417	Eurythenes obesus	3573	OBIS	South Atlantic Ocean	South Atlantic Ocean
-42.4	-60.5	Eurythenes obesus	0	GBIF	Southern Ocean	Southern Ocean
-40	-54.9333	Eurythenes obesus	0	OBIS	South Atlantic Ocean	South Atlantic Ocean
-39.4	58.13	Eurythenes obesus	500	GBIF	North Atlantic Ocean	North Atlantic Ocean
-38.8747	-22.3217	Eurythenes obesus	1625	OBIS	South Atlantic Ocean	South Atlantic Ocean
-38.8747	-22.3217	Eurythenes obesus	1625	GBIF	South Atlantic Ocean	South Atlantic Ocean
-38.5317	-53.375	Eurythenes obesus	0	GBIF	South Atlantic Ocean	South Atlantic Ocean
-38.2162	-49.2135	Eurythenes obesus	0	OBIS	South Atlantic Ocean	South Atlantic Ocean
-37.5833	-52.65	Eurythenes obesus	0	OBIS	South Atlantic Ocean	South Atlantic Ocean
-37.1133	-53.5133	Eurythenes obesus	300	OBIS	South Atlantic Ocean	South Atlantic Ocean
-37.0817	-53.5067	Eurythenes obesus	300	OBIS	South Atlantic Ocean	South Atlantic Ocean
-36.724	53.1	Eurythenes obesus	2419	OBIS	North Atlantic Ocean	North Atlantic Ocean
-36.71	53.067	Eurythenes obesus	1071.5	OBIS	North Atlantic Ocean	North Atlantic Ocean
-36.698	53.028	Eurythenes obesus	100	OBIS	North Atlantic Ocean	North Atlantic Ocean
-36.569	55.604	Eurythenes obesus	1743	OBIS	North Atlantic Ocean	North Atlantic Ocean
-36.56	55.552	Eurythenes obesus	462.5	OBIS	North Atlantic Ocean	North Atlantic Ocean
-36.558	55.536	Eurythenes obesus	98	OBIS	North Atlantic Ocean	North Atlantic Ocean
-35.5	-53.5	Eurythenes obesus	0	OBIS	South Atlantic Ocean	South Atlantic Ocean
-35.4614	-22.3794	Eurythenes obesus	1328.5	OBIS	South Atlantic Ocean	South Atlantic Ocean
-34.869	52.976	Eurythenes obesus	1650	OBIS	North Atlantic Ocean	North Atlantic Ocean
-34.638	52.959	Eurythenes obesus	1282.5	OBIS	North Atlantic Ocean	North Atlantic Ocean
-34.629	53.047	Eurythenes obesus	95	OBIS	North Atlantic Ocean	North Atlantic Ocean
-34.616	53.06	Eurythenes obesus	433	OBIS	North Atlantic Ocean	North Atlantic Ocean
-34.597	53.08	Eurythenes obesus	930.5	OBIS	North Atlantic Ocean	North Atlantic Ocean
-34.581	53.103	Eurythenes obesus	1354	OBIS	North Atlantic Ocean	North Atlantic Ocean
-34.4	-26.6	Eurythenes obesus	0	GBIF	South Atlantic Ocean	South Atlantic Ocean
-34.391	56.314	Eurythenes obesus	86.5	OBIS	North Atlantic Ocean	North Atlantic Ocean
-34.366	56.314	Eurythenes obesus	465.5	OBIS	North Atlantic Ocean	North Atlantic Ocean
-34.324	56.316	Eurythenes obesus	1003	OBIS	North Atlantic Ocean	North Atlantic Ocean
-34.275	56.32	Eurythenes obesus	1289.5	OBIS	North Atlantic Ocean	North Atlantic Ocean
-34.266	56.32	Eurythenes obesus	1332.5	OBIS	North Atlantic Ocean	North Atlantic Ocean
-33.612	53.034	Eurythenes obesus	3033	OBIS	North Atlantic Ocean	North Atlantic Ocean
-33.474	51.364	Eurythenes obesus	457	OBIS	North Atlantic Ocean	North Atlantic Ocean
-33.465	51.392	Eurythenes obesus	1081	OBIS	North Atlantic Ocean	North Atlantic Ocean
-33.455	51.42	Eurythenes obesus	1872	OBIS	North Atlantic Ocean	North Atlantic Ocean
-33.45	51.448	Eurythenes obesus	2623.5	OBIS	North Atlantic Ocean	North Atlantic Ocean
-31.891	52.549	Eurythenes obesus	1289.5	OBIS	North Atlantic Ocean	North Atlantic Ocean
-31.814	52.398	Eurythenes obesus	2490	OBIS	North Atlantic Ocean	North Atlantic Ocean
-31.79	52.419	Eurythenes obesus	1880	OBIS	North Atlantic Ocean	North Atlantic Ocean
-31.768	52.444	Eurythenes obesus	1071	OBIS	North Atlantic Ocean	North Atlantic Ocean
-31.223	57.151	Eurythenes obesus	491	OBIS	North Atlantic Ocean	North Atlantic Ocean
-31.175	57.154	Eurythenes obesus	1155	OBIS	North Atlantic Ocean	North Atlantic Ocean
-31.127	57.158	Eurythenes obesus	1808.5	OBIS	North Atlantic Ocean	North Atlantic Ocean
-30.82	53.014	Eurythenes obesus	1093.5	OBIS	North Atlantic Ocean	North Atlantic Ocean
-30.79	52.995	Eurythenes obesus	431	OBIS	North Atlantic Ocean	North Atlantic Ocean
-30.771	52.983	Eurythenes obesus	102	OBIS	North Atlantic Ocean	North Atlantic Ocean
-30.628	52.933	Eurythenes obesus	2318.5	OBIS	North Atlantic Ocean	North Atlantic Ocean
-30.197	42.678	Eurythenes obesus	1300	OBIS	North Atlantic Ocean	North Atlantic Ocean
-30.144	42.467	Eurythenes obesus	1087.5	OBIS	North Atlantic Ocean	North Atlantic Ocean
-30.007	41.769	Eurythenes obesus	1934	OBIS	North Atlantic Ocean	North Atlantic Ocean
-30.002	41.746	Eurythenes obesus	1688.5	OBIS	North Atlantic Ocean	North Atlantic Ocean
-29.999	41.698	Eurythenes obesus	444.5	OBIS	North Atlantic Ocean	North Atlantic Ocean
-29.999	41.721	Eurythenes obesus	1084	OBIS	North Atlantic Ocean	North Atlantic Ocean
-29.999	41.684	Eurythenes obesus	101.5	OBIS	North Atlantic Ocean	North Atlantic Ocean
-29.571	48.003	Eurythenes obesus	2200	OBIS	North Atlantic Ocean	North Atlantic Ocean
-29.468	42.783	Eurythenes obesus	1305	OBIS	North Atlantic Ocean	North Atlantic Ocean
-29.312	42.939	Eurythenes obesus	1052	OBIS	North Atlantic Ocean	North Atlantic Ocean
-29.306	42.912	Eurythenes obesus	1881.5	OBIS	North Atlantic Ocean	North Atlantic Ocean
-29.274	42.953	Eurythenes obesus	386.5	OBIS	North Atlantic Ocean	North Atlantic Ocean
-29.211	47.825	Eurythenes obesus	712.5	OBIS	North Atlantic Ocean	North Atlantic Ocean
-28.9167	45.2	Eurythenes obesus	0	GBIF	North Atlantic Ocean	North Atlantic Ocean
-28.8833	36.2833	Eurythenes obesus	1500	OBIS	North Atlantic Ocean	North Atlantic Ocean
-28.486	49.541	Eurythenes obesus	1221	OBIS	North Atlantic Ocean	North Atlantic Ocean
-28.485	49.516	Eurythenes obesus	438.5	OBIS	North Atlantic Ocean	North Atlantic Ocean
-28.483	49.567	Eurythenes obesus	1933	OBIS	North Atlantic Ocean	North Atlantic Ocean
-28.48	49.59	Eurythenes obesus	2541	OBIS	North Atlantic Ocean	North Atlantic Ocean
-28.415	60.278	Eurythenes obesus	600.5	OBIS	North Atlantic Ocean	North Atlantic Ocean
-28.398	60.253	Eurythenes obesus	318	OBIS	North Atlantic Ocean	North Atlantic Ocean
-28.392	41.494	Eurythenes obesus	1109	OBIS	North Atlantic Ocean	North Atlantic Ocean
-27.881	42.814	Eurythenes obesus	1299.5	OBIS	North Atlantic Ocean	North Atlantic Ocean
-27.743	42.901	Eurythenes obesus	2248.5	OBIS	North Atlantic Ocean	North Atlantic Ocean
-27.729	42.878	Eurythenes obesus	1891	OBIS	North Atlantic Ocean	North Atlantic Ocean
-27.714	42.853	Eurythenes obesus	1087.5	OBIS	North Atlantic Ocean	North Atlantic Ocean
-27.531	50.308	Eurythenes obesus	390	OBIS	North Atlantic Ocean	North Atlantic Ocean
-27.497	50.394	Eurythenes obesus	2090	OBIS	North Atlantic Ocean	North Atlantic Ocean
-27.493	50.607	Eurythenes obesus	2520	OBIS	North Atlantic Ocean	North Atlantic Ocean
-27.492	50.582	Eurythenes obesus	2037.5	OBIS	North Atlantic Ocean	North Atlantic Ocean
-27.488	50.532	Eurythenes obesus	441.5	OBIS	North Atlantic Ocean	North Atlantic Ocean
-25.859	59.927	Eurythenes obesus	92.5	OBIS	North Atlantic Ocean	North Atlantic Ocean
-25.838	59.934	Eurythenes obesus	512	OBIS	North Atlantic Ocean	North Atlantic Ocean
-25.804	59.946	Eurythenes obesus	1213	OBIS	North Atlantic Ocean	North Atlantic Ocean
-25.746	59.9	Eurythenes obesus	560	OBIS	North Atlantic Ocean	North Atlantic Ocean
-20.2792	52.8908	Eurythenes obesus	1130	OBIS	North Atlantic Ocean	North Atlantic Ocean
-20.2566	52.7633	Eurythenes obesus	1760	OBIS	North Atlantic Ocean	North Atlantic Ocean
-20.2083	60.1367	Eurythenes obesus	650	OBIS	North Atlantic Ocean	North Atlantic Ocean
-20.1891	52.8092	Eurythenes obesus	652.5	OBIS	North Atlantic Ocean	North Atlantic Ocean
-20.1809	52.9625	Eurythenes obesus	950	OBIS	North Atlantic Ocean	North Atlantic Ocean
-20.1691	52.9267	Eurythenes obesus	652.5	OBIS	North Atlantic Ocean	North Atlantic Ocean
-20.1492	53.025	Eurythenes obesus	1380	OBIS	North Atlantic Ocean	North Atlantic Ocean
-20.1458	52.7725	Eurythenes obesus	552.5	OBIS	North Atlantic Ocean	North Atlantic Ocean
-20.1	52.9258	Eurythenes obesus	950	OBIS	North Atlantic Ocean	North Atlantic Ocean
-20.1	52.9342	Eurythenes obesus	850	OBIS	North Atlantic Ocean	North Atlantic Ocean
-20.085	53.1575	Eurythenes obesus	1135	OBIS	North Atlantic Ocean	North Atlantic Ocean
-20.0842	52.8792	Eurythenes obesus	850	OBIS	North Atlantic Ocean	North Atlantic Ocean
-20.0767	52.85	Eurythenes obesus	76	OBIS	North Atlantic Ocean	North Atlantic Ocean
-20.0725	52.855	Eurythenes obesus	1375	OBIS	North Atlantic Ocean	North Atlantic Ocean
-20.0683	52.9141	Eurythenes obesus	752.5	OBIS	North Atlantic Ocean	North Atlantic Ocean
-20.0492	60.065	Eurythenes obesus	952.5	OBIS	North Atlantic Ocean	North Atlantic Ocean
-20.0284	52.9183	Eurythenes obesus	250	OBIS	North Atlantic Ocean	North Atlantic Ocean
-20.0259	59.83	Eurythenes obesus	1760	OBIS	North Atlantic Ocean	North Atlantic Ocean
-20.0158	60.0709	Eurythenes obesus	850	OBIS	North Atlantic Ocean	North Atlantic Ocean
-20.0025	60.0583	Eurythenes obesus	1125	OBIS	North Atlantic Ocean	North Atlantic Ocean
-19.9917	52.9558	Eurythenes obesus	150	OBIS	North Atlantic Ocean	North Atlantic Ocean
-19.9725	60.2366	Eurythenes obesus	152.5	OBIS	North Atlantic Ocean	North Atlantic Ocean
-19.9575	52.8358	Eurythenes obesus	450	OBIS	North Atlantic Ocean	North Atlantic Ocean
-19.9492	60.1067	Eurythenes obesus	950	OBIS	North Atlantic Ocean	North Atlantic Ocean
-19.9309	53.0375	Eurythenes obesus	1130	OBIS	North Atlantic Ocean	North Atlantic Ocean
-19.9283	60.1642	Eurythenes obesus	550	OBIS	North Atlantic Ocean	North Atlantic Ocean
-19.9267	60.2008	Eurythenes obesus	755	OBIS	North Atlantic Ocean	North Atlantic Ocean
-19.895	52.99	Eurythenes obesus	1380	OBIS	North Atlantic Ocean	North Atlantic Ocean
-19.86	60.1983	Eurythenes obesus	650	OBIS	North Atlantic Ocean	North Atlantic Ocean
-19.7508	52.8666	Eurythenes obesus	550	OBIS	North Atlantic Ocean	North Atlantic Ocean
-19.725	60.195	Eurythenes obesus	1130	OBIS	North Atlantic Ocean	North Atlantic Ocean
-19.7025	60.0042	Eurythenes obesus	1375	OBIS	North Atlantic Ocean	North Atlantic Ocean
-19.6892	60.2158	Eurythenes obesus	252.5	OBIS	North Atlantic Ocean	North Atlantic Ocean
-19.5958	60.0467	Eurythenes obesus	1375	OBIS	North Atlantic Ocean	North Atlantic Ocean
-19.565	60.0167	Eurythenes obesus	1762.5	OBIS	North Atlantic Ocean	North Atlantic Ocean
-19.019	-35.3	Eurythenes obesus	250	GBIF	South Atlantic Ocean	South Atlantic Ocean
-19.0167	-35.3	Eurythenes obesus	1000	OBIS	South Atlantic Ocean	South Atlantic Ocean
-14.142	-0.933	Eurythenes obesus	125	GBIF	South Atlantic Ocean	South Atlantic Ocean
-14.1417	-0.9333	Eurythenes obesus	125	OBIS	South Atlantic Ocean	South Atlantic Ocean
-12.7708	44.0742	Eurythenes obesus	600	OBIS	North Atlantic Ocean	North Atlantic Ocean
-12.6283	-51.2658	Eurythenes obesus	4110	OBIS	South Atlantic Ocean	South Atlantic Ocean
-5.06667	4.6	Eurythenes obesus	0	GBIF	Gulf of Guinea	North Atlantic Ocean
2.3167	-35.1	Eurythenes obesus	1025	OBIS	South Atlantic Ocean	South Atlantic Ocean
2.317	-35.1	Eurythenes obesus	1025	GBIF	South Atlantic Ocean	South Atlantic Ocean
4.73333	1.53333	Eurythenes obesus	0	GBIF	Gulf of Guinea	North Atlantic Ocean
4.8	3.26667	Eurythenes obesus	0	GBIF	Gulf of Guinea	North Atlantic Ocean
4.86667	1	Eurythenes obesus	0	GBIF	Gulf of Guinea	North Atlantic Ocean
8.41666	-4	Eurythenes obesus	4020	OBIS	South Atlantic Ocean	South Atlantic Ocean
15.9417	-34.025	Eurythenes obesus	900	OBIS	South Atlantic Ocean	South Atlantic Ocean
16.067	-33.833	Eurythenes obesus	375	GBIF	South Atlantic Ocean	South Atlantic Ocean
17.05	-45.05	Eurythenes obesus	900	OBIS	South Atlantic Ocean	South Atlantic Ocean
17.4017	-33.635	Eurythenes obesus	1000	GBIF	South Atlantic Ocean	South Atlantic Ocean
30.9833	-67.4833	Eurythenes obesus	0	OBIS	Southern Ocean	Southern Ocean
37.3333	-33.4166	Eurythenes obesus	5210	OBIS	Indian Ocean	Indian Ocean
46.425	-51.8694	Eurythenes obesus	0	OBIS	Indian Ocean	Indian Ocean
50.935	-46.3947	Eurythenes obesus	0	OBIS	Indian Ocean	Indian Ocean
78.7167	-64.3	Eurythenes obesus	955	GBIF	Southern Ocean	Southern Ocean
78.7316	-64.3049	Eurythenes obesus	955	OBIS	Southern Ocean	Southern Ocean
78.7317	-64.305	Eurythenes obesus	0	OBIS	Southern Ocean	Southern Ocean
84.2983	-64.8517	Eurythenes obesus	0	OBIS	Southern Ocean	Southern Ocean
99.895	-55.0316	Eurythenes obesus	955	OBIS	Indian Ocean	Indian Ocean
150.292	-36.45	Eurythenes obesus	0	OBIS	Tasman Sea	South Pacific Ocean
152.566	-33.55	Eurythenes obesus	0	OBIS	Tasman Sea	South Pacific Ocean
178.303	-64.6273	Eurythenes obesus	615	GBIF	Southern Ocean	Southern Ocean
144.738	12.6406	Eurythenes plasticus	6865	OBIS	North Pacific Ocean	North Pacific Ocean
144.833	11.6071	Eurythenes plasticus	0	GBIF	North Pacific Ocean	North Pacific Ocean
-116.62	12.5	Eurythenes sigmiferus	0	GBIF	North Pacific Ocean	North Pacific Ocean
-116.46	13.89	Eurythenes sigmiferus	0	GBIF	North Pacific Ocean	North Pacific Ocean
-35.1882	-26.5535	Eurythenes sigmiferus	0	GBIF	South Atlantic Ocean	South Atlantic Ocean
-179.898	-42.727	Eurythenes thurstoni	1015	GBIF	South Pacific Ocean	South Pacific Ocean
-179.52	-11.9	Eurythenes thurstoni	598.5	OBIS	South Pacific Ocean	South Pacific Ocean
-178.012	-44.4325	Eurythenes thurstoni	1202.5	GBIF	South Pacific Ocean	South Pacific Ocean
-177.46	-12.24	Eurythenes thurstoni	805	OBIS	South Pacific Ocean	South Pacific Ocean
-177.08	-13.7555	Eurythenes thurstoni	0	GBIF	South Pacific Ocean	South Pacific Ocean
-175	-20	Eurythenes thurstoni	0	OBIS	South Pacific Ocean	South Pacific Ocean
-81.9167	23.95	Eurythenes thurstoni	0	GBIF	North Atlantic Ocean	North Atlantic Ocean
-61.8652	16.3192	Eurythenes thurstoni	0	OBIS	Caribbean Sea	North Atlantic Ocean
-60.2	11.6167	Eurythenes thurstoni	0	GBIF	North Atlantic Ocean	North Atlantic Ocean
2.8405	-30.0584	Eurythenes thurstoni	1187.5	OBIS	South Atlantic Ocean	South Atlantic Ocean
16.5583	-40.1833	Eurythenes thurstoni	0	OBIS	South Atlantic Ocean	South Atlantic Ocean
118.709	-35.2815	Eurythenes thurstoni	980.1	OBIS	Great Australian Bight	Indian Ocean
131.383	-34.2956	Eurythenes thurstoni	2806	OBIS	Great Australian Bight	Indian Ocean
132.467	-34.6673	Eurythenes thurstoni	1015	OBIS	Great Australian Bight	Indian Ocean
137.5	-37	Eurythenes thurstoni	0	OBIS	Great Australian Bight	Indian Ocean
144	-41.216	Eurythenes thurstoni	0	OBIS	Great Australian Bight	Indian Ocean
146.2	-44.2145	Eurythenes thurstoni	0	GBIF	Indian Ocean	Indian Ocean
146.2	-44.2145	Eurythenes thurstoni	0	GBIF	Indian Ocean	Indian Ocean
146.44	-48.165	Eurythenes thurstoni	0	OBIS	Indian Ocean	Indian Ocean
147.262	-44.2768	Eurythenes thurstoni	0	GBIF	South Pacific Ocean	South Pacific Ocean
147.384	-44.1247	Eurythenes thurstoni	0	GBIF	South Pacific Ocean	South Pacific Ocean
147.49	-43.2365	Eurythenes thurstoni	815.7	OBIS	Tasman Sea	South Pacific Ocean
148.256	-43.1493	Eurythenes thurstoni	0	OBIS	Tasman Sea	South Pacific Ocean
148.514	-42.6857	Eurythenes thurstoni	0	OBIS	Tasman Sea	South Pacific Ocean
148.52	-42.6488	Eurythenes thurstoni	0	OBIS	Tasman Sea	South Pacific Ocean
148.646	-41.7655	Eurythenes thurstoni	0	GBIF	Tasman Sea	South Pacific Ocean
148.716	-41.416	Eurythenes thurstoni	0	OBIS	Tasman Sea	South Pacific Ocean
148.75	-41.55	Eurythenes thurstoni	0	GBIF	Tasman Sea	South Pacific Ocean
148.788	-41.2043	Eurythenes thurstoni	0	GBIF	Tasman Sea	South Pacific Ocean
148.904	-42.9939	Eurythenes thurstoni	0	OBIS	Tasman Sea	South Pacific Ocean
148.971	-42.0398	Eurythenes thurstoni	0	OBIS	Tasman Sea	South Pacific Ocean
149.138	-41.7609	Eurythenes thurstoni	0	GBIF	Tasman Sea	South Pacific Ocean
149.259	-38.5022	Eurythenes thurstoni	0	OBIS	Tasman Sea	South Pacific Ocean
149.307	-38.3383	Eurythenes thurstoni	250	OBIS	Tasman Sea	South Pacific Ocean
150.5	-37.4	Eurythenes thurstoni	0	OBIS	Tasman Sea	South Pacific Ocean
150.525	-37.433	Eurythenes thurstoni	0	OBIS	Tasman Sea	South Pacific Ocean
151.245	-34.935	Eurythenes thurstoni	0	OBIS	Tasman Sea	South Pacific Ocean
151.27	-34.96	Eurythenes thurstoni	1411	OBIS	Tasman Sea	South Pacific Ocean
151.356	-34.5569	Eurythenes thurstoni	0	OBIS	Tasman Sea	South Pacific Ocean
151.357	-34.5535	Eurythenes thurstoni	0	OBIS	Tasman Sea	South Pacific Ocean
152.284	-33.945	Eurythenes thurstoni	0	OBIS	Tasman Sea	South Pacific Ocean
153.008	-33.016	Eurythenes thurstoni	0	OBIS	Tasman Sea	South Pacific Ocean
153.537	-30.1813	Eurythenes thurstoni	0	OBIS	Tasman Sea	South Pacific Ocean
153.538	-30.1823	Eurythenes thurstoni	0	OBIS	Tasman Sea	South Pacific Ocean
167	-21.06	Eurythenes thurstoni	1815	OBIS	Coral Sea	South Pacific Ocean
167.791	-32.605	Eurythenes thurstoni	0	OBIS	South Pacific Ocean	South Pacific Ocean
167.791	-32.605	Eurythenes thurstoni	1029	OBIS	South Pacific Ocean	South Pacific Ocean
169.56	-35.2862	Eurythenes thurstoni	0	OBIS	Tasman Sea	South Pacific Ocean
170.012	-33.4873	Eurythenes thurstoni	0	OBIS	South Pacific Ocean	South Pacific Ocean
178.012	-44.4325	Eurythenes thurstoni	1202.5	OBIS	South Pacific Ocean	South Pacific Ocean
178.515	-41.1748	Eurythenes thurstoni	1500	GBIF	South Pacific Ocean	South Pacific Ocean
179.107	-54.4733	Eurythenes thurstoni	0	OBIS	South Pacific Ocean	South Pacific Ocean
-174.281	-23.6113	Alicella gigantea	6256	OBIS	South Pacific Ocean	South Pacific Ocean
-174.281	-23.6113	Eurythenes gryllus	6256	OBIS	South Pacific Ocean	South Pacific Ocean
-174.28	-23.6106	Alicella gigantea	6253	OBIS	South Pacific Ocean	South Pacific Ocean
-174.28	-23.6106	Eurythenes gryllus	6253	OBIS	South Pacific Ocean	South Pacific Ocean
0.001667	-67.5	Eurythenes andhakarae	0	GBIF	Southern Ocean	Southern Ocean
0.001667	-67.5	Eurythenes maldoror	0	GBIF	Southern Ocean	Southern Ocean
-150.701	71.4242	Eurythenes gryllus	200	OBIS	Beaufort Sea	Arctic Ocean
-150.701	71.4242	Eurythenes gryllus	1000	OBIS	Beaufort Sea	Arctic Ocean
-88.262	25.49	Eurythenes gryllus	0	GBIF	Gulf of Mexico	North Atlantic Ocean
-88.262	25.49	Eurythenes gryllus	0	GBIF	Gulf of Mexico	North Atlantic Ocean
-76.9438	9.60217	Eurythenes gryllus	2063	OBIS	Caribbean Sea	North Atlantic Ocean
-76.9438	9.60217	Eurythenes gryllus	3097	OBIS	Caribbean Sea	North Atlantic Ocean
-76.9201	9.22369	Eurythenes gryllus	1389	OBIS	Caribbean Sea	North Atlantic Ocean
-76.9201	9.22369	Eurythenes gryllus	3097	OBIS	Caribbean Sea	North Atlantic Ocean
-76.7966	9.40319	Eurythenes gryllus	2063	OBIS	Caribbean Sea	North Atlantic Ocean
-76.7966	9.40319	Eurythenes gryllus	3097	OBIS	Caribbean Sea	North Atlantic Ocean
-76.7949	9.72358	Eurythenes gryllus	2063	OBIS	Caribbean Sea	North Atlantic Ocean
-76.7949	9.72358	Eurythenes gryllus	3097	OBIS	Caribbean Sea	North Atlantic Ocean
-76.7903	10.0979	Eurythenes gryllus	2847	OBIS	Caribbean Sea	North Atlantic Ocean
-76.7903	10.0979	Eurythenes gryllus	3097	OBIS	Caribbean Sea	North Atlantic Ocean
-76.77	9.8955	Eurythenes gryllus	2063	OBIS	Caribbean Sea	North Atlantic Ocean
-76.77	9.8955	Eurythenes gryllus	3097	OBIS	Caribbean Sea	North Atlantic Ocean
-61.5398	16.1976	Eurythenes gryllus	0	GBIF	Caribbean Sea	North Atlantic Ocean
-61.5398	16.1976	Eurythenes thurstoni	0	GBIF	Caribbean Sea	North Atlantic Ocean
-58.2915	-62.2868	Eurythenes gryllus	980	OBIS	Southern Ocean	Southern Ocean
-58.2915	-62.2868	Eurythenes gryllus	980	OBIS	Southern Ocean	Southern Ocean
68.6692	-49.1356	Eurythenes gryllus	0	GBIF	Indian Ocean	Indian Ocean
68.6692	-49.1356	Eurythenes obesus	0	GBIF	Indian Ocean	Indian Ocean
131.88	-8.31	Eurythenes gryllus	611.5	OBIS	Arafura Sea	Indian Ocean
131.88	-8.31	Eurythenes thurstoni	611.5	OBIS	Arafura Sea	Indian Ocean
146.385	-16.6302	Eurythenes gryllus	0	OBIS	Coral Sea	South Pacific Ocean
146.385	-16.6302	Eurythenes thurstoni	0	OBIS	Coral Sea	South Pacific Ocean
153.584	-30.1136	Eurythenes gryllus	0	GBIF	Tasman Sea	South Pacific Ocean
153.584	-30.1136	Eurythenes thurstoni	0	GBIF	Tasman Sea	South Pacific Ocean
-153.62	11.5	Eurythenes magellanicus	0	GBIF	North Pacific Ocean	North Pacific Ocean
-153.62	11.5	Eurythenes maldoror	0	GBIF	North Pacific Ocean	North Pacific Ocean
-66.25	49.7167	Eurythenes obesus	50	OBIS	Gulf of St. Lawrence	North Atlantic Ocean
-66.25	49.7167	Eurythenes obesus	15	OBIS	Gulf of St. Lawrence	North Atlantic Ocean
-30.585	52.892	Eurythenes obesus	1328.5	OBIS	North Atlantic Ocean	North Atlantic Ocean
-30.585	52.892	Eurythenes obesus	1328.5	OBIS	North Atlantic Ocean	North Atlantic Ocean
148.768	-42.2167	Eurythenes obesus	500	GBIF	Tasman Sea	South Pacific Ocean
148.768	-42.2167	Eurythenes obesus	750	OBIS	Tasman Sea	South Pacific Ocean
148.965	-42.055	Eurythenes obesus	0	OBIS	Tasman Sea	South Pacific Ocean
148.965	-42.055	Eurythenes thurstoni	0	OBIS	Tasman Sea	South Pacific Ocean
149.073	-41.9748	Eurythenes obesus	1000	GBIF	Tasman Sea	South Pacific Ocean
149.073	-41.9748	Eurythenes thurstoni	1000	GBIF	Tasman Sea	South Pacific Ocean
149.25	-38.6538	Eurythenes obesus	0	OBIS	Tasman Sea	South Pacific Ocean
149.25	-38.6538	Eurythenes thurstoni	0	OBIS	Tasman Sea	South Pacific Ocean
130.266	-34.6191	Eurythenes thurstoni	2018.2	GBIF	Great Australian Bight	Indian Ocean
130.266	-34.6191	Eurythenes thurstoni	2018.2	OBIS	Great Australian Bight	Indian Ocean
-77.0663	9.27278	Eurythenes gryllus	1389	GBIF	Caribbean Sea	North Atlantic Ocean
-77.0663	9.27278	Eurythenes gryllus	1389	OBIS	Caribbean Sea	North Atlantic Ocean
-77.0663	9.27278	Eurythenes gryllus	3097	OBIS	Caribbean Sea	North Atlantic Ocean
-77.0058	9.37314	Eurythenes gryllus	2063	GBIF	Caribbean Sea	North Atlantic Ocean
-77.0058	9.37314	Eurythenes gryllus	2063	OBIS	Caribbean Sea	North Atlantic Ocean
-77.0058	9.37314	Eurythenes gryllus	3097	OBIS	Caribbean Sea	North Atlantic Ocean
-68.5833	48.6667	Eurythenes obesus	10	OBIS	Gulf of St. Lawrence	North Atlantic Ocean
-68.5833	48.6667	Eurythenes obesus	10	OBIS	Gulf of St. Lawrence	North Atlantic Ocean
-68.5833	48.6667	Eurythenes obesus	10	OBIS	Gulf of St. Lawrence	North Atlantic Ocean
-68.5833	48.6667	Eurythenes obesus	10	OBIS	Gulf of St. Lawrence	North Atlantic Ocean
